# Supplementary material for: Identification of key genes controlling monoterpene biosynthesis of Citral-type Cinnamomum bodinieri Levl. Based on transcriptome and metabolite profiling
Source: BMC Genomics. 2024 May 31;25:540. doi: 10.1186/s12864-024-10419-7 (PMC11141066; doi:10.1186/s12864-024-10419-7)
Supplement: Supplementary file 4 — Supplementary Material 4 [file 12864_2024_10419_MOESM4_ESM.xlsx]

## Sheet: Sheet1
		Gene	ID	Log2(FPKMB1+1)	Log2(FPKMB2+1)	Log2(FPKMB3+1)	Log2(FPKMB0+1)	B1-1_fpkm	B1-2_fpkm	B1-3_fpkm	B2-1_fpkm	B2-2_fpkm	B2-3_fpkm	B3-1_fpkm	B3-2_fpkm	B3-3_fpkm	B0-1_fpkm	B0-2_fpkm	B0-3_fpkm	KEGG	KEGG pathway
	苯丙酮酸互变异构酶	MIF	Ccam03G000595	7.68098	7.19329	6.91208	6.58745	263.881	201.874	159.818	153.924	154.833	128.841	107.393	121.148	130.931	100.378	90.2323	95.1546	K07253 phenylpyruvate tautomerase [EC:5.3.2.1] | (RefSeq) macrophage migration inhibitory factor homolog isoform X1 (A)	ko00350: Tyrosine metabolism; ko00360: Phenylalanine metabolism; ko01100: Metabolic pathways
	光敏色素互作蛋白	PIF3	Ccam03G002509	4.09328	4.4333	4.37529	5.39039	13.4034	16.3454	18.9043	21.2854	20.4037	20.1426	20.2976	20.7286	18.3162	39.4966	42.7421	40.6575	K12126 phytochrome-interacting factor 3 | (RefSeq) PIF3; hypothetical protein (A)	ko04075: Plant hormone signal transduction; ko04712: Circadian rhythm - plant
	油菜素类固醇不敏感1	BRI1	Ccam04G000595	1.37026	1.85283	1.8849	0.0430634	1.0289	1.3732	2.5882	2.2723	2.7224	2.869	2.8284	2.664	2.5914	0.0295	0.0321	0.0293	K13415 protein brassinosteroid insensitive 1 [EC:2.7.10.1 2.7.11.1] | (RefSeq) brassinosteroid LRR receptor kinase BRI1 (A)	ko04075: Plant hormone signal transduction
		BRI1	Ccam04G000339	1.01816	1.28326	1.20932	0.473934	0.6831	0.9444	1.5386	1.5594	1.197	1.5641	1.6784	1.3496	0.9645	0.3395	0.3218	0.5132	K13415 protein brassinosteroid insensitive 1 [EC:2.7.10.1 2.7.11.1] | (RefSeq) systemin receptor SR160 (A)	ko04075: Plant hormone signal transduction
		BRI1	Ccam04G000417	2.52885	2.92271	3.14846	1.53289	5.4261	2.3856	7.8347	6.2459	7.0321	6.4911	8.2997	8.5231	6.8722	1.8646	2.0997	1.7287	K13415 protein brassinosteroid insensitive 1 [EC:2.7.10.1 2.7.11.1] | (RefSeq) systemin receptor SR160 (A)	ko04075: Plant hormone signal transduction
		BRI1	Ccam12G000712	1.67895	1.6995	2.59561	3.87351	2.2949	2.4022	1.9285	1.8163	3.5201	1.6914	5.4346	5.3964	4.3655	13.8292	13.8664	13.2826	K13415 protein brassinosteroid insensitive 1 [EC:2.7.10.1 2.7.11.1] | (RefSeq) brassinosteroid LRR receptor kinase BRI1 (A)	ko04075: Plant hormone signal transduction
		BRI1	Ccam01G002977	0.873416	0.923995	0.908182	3.0046	0.5783	0.7362	1.2438	0.9539	0.9283	0.8129	1.1137	0.5575	1.0077	7.3576	7.6473	6.1526	K13415 protein brassinosteroid insensitive 1 [EC:2.7.10.1 2.7.11.1] | (RefSeq) protein BRASSINOSTEROID INSENSITIVE 1-like (A)	ko04075: Plant hormone signal transduction
		BRI1	Ccam12G000713	1.41603	1.72489	1.84753	3.01079	1.6796	1.9297	1.4205	2.4565	1.8803	2.6279	2.743	2.7342	2.3348	7.3203	7.7984	6.1527	K13415 protein brassinosteroid insensitive 1 [EC:2.7.10.1 2.7.11.1] | (RefSeq) protein BRASSINOSTEROID INSENSITIVE 1-like (A)	ko04075: Plant hormone signal transduction
		BRI1	Ccam02G002598	2.14522	2.46941	3.02632	4.12127	2.9435	3.1333	4.3107	4.2201	5.3879	4.094	6.64	7.157	7.6779	15.4102	17.0424	16.802	K13415 protein brassinosteroid insensitive 1 [EC:2.7.10.1 2.7.11.1] | (RefSeq) systemin receptor SR160 (A)	ko04075: Plant hormone signal transduction
		BRI1	Ccam03G002313	2.26283	2.69534	2.68169	4.07438	4.1881	4.4471	2.9117	5.5169	4.8485	6.1293	5.3676	5.2008	5.6893	15.3583	15.646	16.5583	K13415 protein brassinosteroid insensitive 1 [EC:2.7.10.1 2.7.11.1] | (RefSeq) systemin receptor SR160 (A)	ko04075: Plant hormone signal transduction
		BRI1	Ccam04G000290	0.123378	0.111187	0.0988241	2.64058	0.1418	0.0405	0.0879	0.0552	0.1114	0.0745	0.0792	0.0742	0.0594	5.8461	5.0355	4.8685	K13415 protein brassinosteroid insensitive 1 [EC:2.7.10.1 2.7.11.1] | (RefSeq) systemin receptor SR160 (A)	ko04075: Plant hormone signal transduction
		BRI1	Ccam04G000320	0.767751	0.976279	1.21642	2.71478	0.6431	0.4651	1.0503	0.9391	1.0608	0.9056	1.3074	1.386	1.279	5.5721	5.897	5.2421	K13415 protein brassinosteroid insensitive 1 [EC:2.7.10.1 2.7.11.1] | (RefSeq) systemin receptor SR160 (A)	ko04075: Plant hormone signal transduction
		BRI1	Ccam04G000392	0.858165	2.1841	1.39628	3.72347	0.8653	0.7548	0.8198	4.9417	3.7381	2.3337	1.7719	1.3277	1.8266	13.7115	12.0617	10.9943	K13415 protein brassinosteroid insensitive 1 [EC:2.7.10.1 2.7.11.1] | (RefSeq) systemin receptor SR160 (A)	ko04075: Plant hormone signal transduction
		BRI1	Ccam12G000711	1.72825	1.8493	2.93697	4.22988	2.925	1.684	2.4526	2.5448	2.6456	2.6201	6.1541	6.9423	6.904	19.3073	18.1648	15.9749	K13415 protein brassinosteroid insensitive 1 [EC:2.7.10.1 2.7.11.1] | (RefSeq) systemin receptor SR160 (A)	ko04075: Plant hormone signal transduction
		BRI1	Ccam12G000915	1.2555	1.25251	1.49252	2.6149	0.7898	1.6048	1.9191	1.4261	1.1206	1.6288	2.6256	1.7999	1.1946	5.3926	5.5673	4.4755	K13415 protein brassinosteroid insensitive 1 [EC:2.7.10.1 2.7.11.1] | (RefSeq) systemin receptor SR160 (A)	ko04075: Plant hormone signal transduction
		BRI1	Ccam02G002653	1.38041	1.54161	2.10432	2.94527	0.886	1.4899	2.7576	1.9751	2.196	1.5948	3.4439	3.0251	3.4448	6.0391	6.8168	7.3042	K13415 protein brassinosteroid insensitive 1 [EC:2.7.10.1 2.7.11.1] | (RefSeq) systemin receptor SR160-like (A)	ko04075: Plant hormone signal transduction
		BRI1	Ccam04G003059	0.947121	1.26753	1.54301	2.43759	0.5991	1.2309	1.009	1.2354	1.6175	1.3848	1.9763	1.8511	1.916	4.4095	4.3622	4.481	K13415 protein brassinosteroid insensitive 1 [EC:2.7.10.1 2.7.11.1] | (RefSeq) systemin receptor SR160-like (A)	ko04075: Plant hormone signal transduction
		BRI1	Ccam07G000831	4.989	5.04341	5.1984	6.2341	24.5837	32.4464	36.4286	31.1843	29.6626	35.3409	39.5577	33.6515	34.2229	76.1971	74.2811	72.3944	K13415 protein brassinosteroid insensitive 1 [EC:2.7.10.1 2.7.11.1] | (RefSeq) uncharacterized protein LOC103413440 isoform X1 (A)	ko04075: Plant hormone signal transduction
	油菜素类固醇不敏感的1相关受体激酶1	BAK1	Ccam02G002331	1.42947	1.65933	2.04407	3.56185	1.2213	1.6908	2.2693	1.9405	2.2408	2.3071	3.3074	3.1885	2.8878	10.725	10.9007	10.8027	K13416 brassinosteroid insensitive 1-associated receptor kinase 1 [EC:2.7.10.1 2.7.11.1] | (RefSeq) BRASSINOSTEROID INSENSITIVE 1-associated receptor kinase 1-like (A)	ko04016: MAPK signaling pathway - plant; ko04075: Plant hormone signal transduction; ko04626: Plant-pathogen interaction
		BAK1	Ccam04G002798	1.44756	1.52515	1.53379	2.60434	1.2491	1.8211	2.1978	1.7196	1.6541	2.3031	1.8086	2.0705	1.8148	4.8714	5.7355	4.6865	K13416 brassinosteroid insensitive 1-associated receptor kinase 1 [EC:2.7.10.1 2.7.11.1] | (RefSeq) BRASSINOSTEROID INSENSITIVE 1-associated receptor kinase 1-like (A)	ko04016: MAPK signaling pathway - plant; ko04075: Plant hormone signal transduction; ko04626: Plant-pathogen interaction
		BAK1	Ccam12G000718	0.824756	0.992984	1.41559	2.71615	0.6928	0.7606	0.8645	0.6875	1.1132	1.2109	2.1798	1.2833	1.6148	5.3614	6.7074	4.7872	K13416 brassinosteroid insensitive 1-associated receptor kinase 1 [EC:2.7.10.1 2.7.11.1] | (RefSeq) BRASSINOSTEROID INSENSITIVE 1-associated receptor kinase 1-like isoform X1 (A)	ko04016: MAPK signaling pathway - plant; ko04075: Plant hormone signal transduction; ko04626: Plant-pathogen interaction
		BAK1	Ccam12G001182	0.551821	0.698923	0.76278	2.83421	0.3896	0.591	0.4249	0.4002	0.7986	0.6985	0.5861	0.732	0.7782	5.9567	6.7296	5.745	K13416 brassinosteroid insensitive 1-associated receptor kinase 1 [EC:2.7.10.1 2.7.11.1] | (RefSeq) BRASSINOSTEROID INSENSITIVE 1-associated receptor kinase 1-like isoform X1 (A)	ko04016: MAPK signaling pathway - plant; ko04075: Plant hormone signal transduction; ko04626: Plant-pathogen interaction
	茉莉酸ZIM结构域蛋白	JAZ	Ccam02G000097	3.27981	3.4661	3.45978	2.31279	4.7497	8.9875	14.9538	10.1716	9.174	10.874	12.9051	11.5619	6.6254	3.5573	4.2186	4.157	K13464 jasmonate ZIM domain-containing protein | (RefSeq) protein TIFY 10b-like (A)	ko04075: Plant hormone signal transduction
		JAZ	Ccam03G001140	5.06345	5.21294	6.18389	9.23914	35.1622	30.4896	31.8347	33.9457	40.0164	34.5961	66.3316	72.2211	76.9389	635.255	595.599	580.38	K13464 jasmonate ZIM domain-containing protein | (RefSeq) protein TIFY 10B (A)	ko04075: Plant hormone signal transduction
		JAZ	Ccam11G000184	3.35156	3.51081	3.59545	6.28548	10.2482	8.6166	8.8324	12.8495	9.6754	9.0175	9.504	11.831	12.1039	85.1255	70.2757	76.3187	K13464 jasmonate ZIM domain-containing protein | (RefSeq) protein TIFY 10B (A)	ko04075: Plant hormone signal transduction
		JAZ	Ccam02G000094	3.38298	3.58057	3.77159	5.28908	7.0353	8.6451	13.6497	8.6795	12.1402	12.4625	15.9716	11.8797	10.6535	34.8622	41.6185	38.1094	K13464 jasmonate ZIM domain-containing protein | (RefSeq) protein TIFY 10b-like (A)	ko04075: Plant hormone signal transduction
		JAZ	Ccam05G002424	0.904445	0.651108	1.10828	6.09782	1.3266	0.8205	0.5484	0.5165	0.7163	0.4879	1.6298	1.249	0.6942	69.9662	70.5255	62.2946	K13464 jasmonate ZIM domain-containing protein | (RefSeq) protein TIFY 9 (A)	ko04075: Plant hormone signal transduction
		JAZ	Ccam06G000314	2.05406	2.72128	3.12332	4.76003	3.3388	2.9866	3.1403	6.4352	6.5561	4.1047	7.5701	8.0684	7.5137	28.4402	25.1958	24.7964	K13464 jasmonate ZIM domain-containing protein | (RefSeq) protein TIFY 9 (A)	ko04075: Plant hormone signal transduction
		JAZ	Ccam04G002848	2.79165	1.92882	3.35616	6.35565	7.7934	4.4348	5.9466	2.3523	3.2198	2.9018	7.647	10.2923	9.9968	85.1362	79.2623	78.4371	K13464 jasmonate ZIM domain-containing protein | (RefSeq) protein TIFY 9-like (A)	ko04075: Plant hormone signal transduction
		JAZ	Ccam03G001895	0	0	0	1.97757	0	0	0	0	0	0	0	0	0	2.8556	3.7822	2.3129	K13946 auxin influx carrier (AUX1 LAX family) | (RefSeq) LOW QUALITY PROTEIN: auxin transporter-like protein 2 (A)	ko04075: Plant hormone signal transduction
		JAZ	novel.2651	0.663207	0.563828	0.59951	2.41851	0.5251	0.6459	0.5821	0.3514	0.3828	0.7284	0.5968	0.4683	0.4837	4.4362	4.8999	3.7642	K13946 auxin influx carrier (AUX1 LAX family) | (RefSeq) LOW QUALITY PROTEIN: auxin transporter-like protein 2 (A)	ko04075: Plant hormone signal transduction
		TGA	Ccam01G000959	0.635204	0.577571	0.555424	0.921875	0.6318	0.372	0.6735	0.5708	0.2559	0.6847	0.5094	0.3408	0.5683	1.0404	0.7148	0.9436	K14431 transcription factor TGA | (RefSeq) transcription factor HBP-1b(c38)-like (A)	ko04075: Plant hormone signal transduction
	ABA反应元件结合因子	ABF	Ccam05G001793	1.56369	1.20544	1.82023	0.485121	2.7347	1.1971	2.1481	1.118	1.5572	1.2643	2.0769	3.2041	2.4044	0.4556	0.2483	0.5092	K14432 ABA responsive element binding factor | (RefSeq) uncharacterized protein LOC116256070 (A)	ko04075: Plant hormone signal transduction
	生长素响应蛋白	IAA	Ccam06G001359	2.18619	2.16504	2.3739	3.55184	3.2376	3.4479	4.0009	3.527	3.6485	3.2865	4.2889	4.1791	4.0842	10.6417	11.3508	10.2182	K14484 auxin-responsive protein IAA | (RefSeq) auxin-responsive protein IAA4-like (A)	ko04075: Plant hormone signal transduction
	生长素响应蛋白	ARF	Ccam04G000053	4.18424	3.9635	3.93549	5.04115	15.773	17.0076	18.8921	14.4886	14.9123	14.4047	14.0153	13.9923	14.911	31.3004	31.8544	32.6367	K14486 auxin response factor | (RefSeq) auxin response factor 3-like isoform X1 (A)	ko04075: Plant hormone signal transduction
		GH3	Ccam02G003180	0.640903	0.348059	0.6717	2.37294	0.3355	0.3763	1.0627	0.231	0.2071	0.3878	0.4417	0.6067	0.745	3.6238	4.308	4.663	K14487 auxin responsive GH3 gene family | (RefSeq) probable indole-3-acetic acid-amido synthetase GH3.1 (A)	ko04075: Plant hormone signal transduction
		SAUR	Ccam07G001324	3.58753	3.57598	4.01671	2.11127	13.0159	12.6207	8.1	11.7365	12.2813	9.0264	13.9712	13.5589	18.4565	3.2957	3.9336	2.806	K14488 SAUR family protein | (RefSeq) auxin-responsive protein SAUR71-like (A)	ko04075: Plant hormone signal transduction
		SAUR	novel.1420	1.78873	1.58479	1.60332	0.238575	2.4678	2.5832	2.3194	1.515	2.5586	2.0157	1.7787	2.234	2.1215	0.2638	0	0.2995	K14488 SAUR family protein | (RefSeq) auxin-induced protein 6B-like (A)	ko04075: Plant hormone signal transduction
		SAUR	Ccam09G000299	4.00551	3.87288	3.9433	2.02772	16.618	16.4698	12.4615	21.3906	9.9281	11.8514	12.5974	11.1889	20.9652	6.2775	2.8688	1.408	K14488 SAUR family protein | (RefSeq) auxin-responsive protein SAUR32-like (A)	ko04075: Plant hormone signal transduction
		SAUR	Ccam09G000783	4.11981	3.72715	3.73211	2.0222	18.2283	18.7066	12.8678	11.4813	11.8374	13.4949	11.417	11.3791	14.2659	1.6376	4.0153	4.0667	K14488 SAUR family protein | (RefSeq) auxin-responsive protein SAUR41-like (A)	ko04075: Plant hormone signal transduction
		SAUR	Ccam07G000610	6.62636	6.44122	7.40818	8.95332	118.316	98.7203	80.0439	76.0349	108.933	76.4785	163.33	178.748	164.91	528.7	492.297	465.142	K14488 SAUR family protein | (RefSeq) auxin-responsive protein SAUR36-like (A)	ko04075: Plant hormone signal transduction
		SAUR	Ccam03G000059	3.55133	2.06144	3.94563	7.36436	8.9216	11.6068	11.8819	3.2753	3.854	2.5043	12.6833	14.0796	16.7286	173.435	163.388	155.019	K14488 SAUR family protein | (RefSeq) auxin-induced protein 6B-like (A)	ko04075: Plant hormone signal transduction
		SAUR	Ccam08G001103	0.741186	1.55522	2.18193	3.87957	0.4289	1.1972	0.4876	2.2963	2.316	1.322	3.5129	2.3032	5.2674	15.2299	14.4552	11.712	K14488 SAUR family protein | (RefSeq) auxin-responsive protein SAUR71 (A)	ko04075: Plant hormone signal transduction
		ARR-B	Ccam04G002570	0.726381	0.55195	0.782538	1.24175	0.3537	0.8543	0.8042	0.4952	0.2938	0.6289	0.5014	0.9705	0.7204	1.4958	0.9169	1.7644	K14491 two-component response regulator ARR-B family | (RefSeq) two-component response regulator ORR21 (A)	ko04075: Plant hormone signal transduction
		ARR-A	Ccam01G003123	3.92649	3.66514	3.17957	2.01943	19.1861	12.8409	11.5821	13.2262	10.5436	11.4313	6.623	9.4272	8.3571	3.1118	2.5433	3.5739	K14492 two-component response regulator ARR-A family | (RefSeq) two-component response regulator ARR9 (A)	ko04075: Plant hormone signal transduction
		DELLA	Ccam07G001835	1.74069	1.9908	2.63522	4.86967	1.9719	2.343	2.7569	2.7962	2.9641	3.1723	5.3036	5.2435	5.0929	28.9357	28.6056	27.1959	K14494 DELLA protein | (RefSeq) DELLA protein DWARF8-like isoform X1 (A)	ko04075: Plant hormone signal transduction
		DELLA	Ccam10G000670	3.40681	3.95326	4.72165	7.29418	8.1839	10.1608	10.6395	13.4393	15.5762	14.528	25.8128	24.0716	26.3242	154.024	162.351	151.679	K14494 DELLA protein | (RefSeq) DELLA protein DWARF8-like isoform X1 (A)	ko04075: Plant hormone signal transduction
		DELLA	Ccam05G002683	6.3674	6.24878	7.09059	8.31164	65.1902	82.0716	101.35	66.3252	85.3915	74.6074	144.49	128.825	133.043	312.232	318.601	319.396	K14494 DELLA protein | (RefSeq) DELLA protein GAI (A)	ko04075: Plant hormone signal transduction
		GID2	Ccam06G001578	0.30193	0.493395	0.290404	1.3735	0.0894	0.5612	0.1016	0.7176	0.193	0.3615	0.2196	0.3599	0.1029	1.6376	1.8404	1.3217	K14495 F-box protein GID2 | (RefSeq) F-box protein GID2-like (A)	ko04075: Plant hormone signal transduction
	BRI1 激酶抑制剂 1	BKI1	Ccam05G000194	2.23821	1.87004	1.80441	0.653115	2.6676	6.3256	2.9091	2.3317	2.7046	2.9574	2.0734	3.2577	2.2565	1.0601	0.6796	0.1239	K14499 BRI1 kinase inhibitor 1 | (RefSeq) BRI1 kinase inhibitor 1 (A)	ko04075: Plant hormone signal transduction
		BKI1	Ccam10G001068	2.43937	2.87792	3.08845	0.862366	4.775	3.8055	4.7502	6.4492	6.2703	6.3343	8.7997	5.9318	8.0592	0.4972	1.0837	0.9261	K14499 BRI1 kinase inhibitor 1 | (RefSeq) BRI1 kinase inhibitor 1 (A)	ko04075: Plant hormone signal transduction
	植物胞质类受体激酶BSK1	BSK	Ccam02G000461	2.75023	2.27296	2.21007	4.1327	5.9835	6.0941	5.148	2.2511	3.493	6.7289	2.1855	5.5828	3.7239	18.3387	19.379	12.696	K14500 BR-signaling kinase [EC:2.7.11.1] | (RefSeq) probable serine/threonine-protein kinase At4g35230 (A)	ko04075: Plant hormone signal transduction
		BSK	novel.3839	0	0	0	1.86409	0	0	0	0	0	0	0	0	0	2.5681	2.2389	3.1745	K14500 BR-signaling kinase [EC:2.7.11.1] | (RefSeq) probable serine/threonine-protein kinase At4g35230 (A)	ko04075: Plant hormone signal transduction
	油菜素类固醇不敏感2	BIN2	Ccam04G000108	3.29579	3.27909	3.4058	4.23401	8.7913	8.558	9.1201	9.5164	7.2714	9.5163	10.1863	9.9172	8.7487	17.6721	19.1862	16.6784	K14502 protein brassinosteroid insensitive 2 [EC:2.7.11.1] | (RefSeq) shaggy-related protein kinase eta (A)	ko04075: Plant hormone signal transduction
		BZR1_2	Ccam07G000696	1.01161	0.527131	0.896731	2.88151	0.5316	1.6107	1.0496	0.3295	0.4834	0.5174	0.9968	0.9658	0.6442	5.4799	6.8099	6.9076	K14503 brassinosteroid resistant 1/2 | (RefSeq) BES1/BZR1 homolog protein 2 (A)	ko04075: Plant hormone signal transduction
		BZR1_2	Ccam06G000870	4.02106	4.32444	4.67969	6.42959	11.4437	15.6359	19.6722	18.4687	19.905	18.7593	28.2543	22.9819	22.9944	84.0063	87.6314	84.0079	K14503 brassinosteroid resistant 1/2 | (RefSeq) protein BZR1 homolog 1-like (A)	ko04075: Plant hormone signal transduction
	低聚木糖葡糖基转移酶	TCH4	Ccam02G000079	1.25093	1.60015	2.57814	6.39125	1.1225	1.3685	1.6815	1.7675	2.8239	1.6332	4.916	5.1212	4.8807	87.0385	80.2618	81.6633	K14504 xyloglucan:xyloglucosyl transferase TCH4 [EC:2.4.1.207] | (RefSeq) probable xyloglucan endotransglucosylase/hydrolase protein 23 (A)	ko04075: Plant hormone signal transduction
		TCH4	Ccam02G000084	3.15283	3.61147	4.5495	6.25261	8.0202	6.4788	9.4289	10.7384	12.9851	10.1227	22.7452	21.0997	23.4708	76.499	76.7647	72.5519	K14504 xyloglucan:xyloglucosyl transferase TCH4 [EC:2.4.1.207] | (RefSeq) probable xyloglucan endotransglucosylase/hydrolase protein 23 (A)	ko04075: Plant hormone signal transduction
	茉莉酸-氨基合成酶	JAR1_4_6	Ccam10G000285	4.08811	4.30578	4.59044	5.52914	13.701	16.7882	17.8126	17.8981	18.818	19.6551	24.7739	22.4437	22.1404	45.6599	45.1302	44.7493	K14506 jasmonic acid-amino synthetase [EC:6.3.2.52] | (RefSeq) jasmonic acid-amido synthetase JAR1-like (A)	ko04075: Plant hormone signal transduction
		NPR1	Ccam07G001369	2.33212	2.73296	3.02402	4.28431	3.2076	4.7581	4.2699	4.8672	5.6924	6.4834	7.2678	7.1597	6.978	18.7772	19.7382	17.0377	K14508 regulatory protein NPR1 | (RefSeq) BTB/POZ domain and ankyrin repeat-containing protein NPR1 (A)	ko04075: Plant hormone signal transduction
	丝氨酸/苏氨酸蛋白激酶	CTR1	Ccam04G002060	0.713605	0.685436	0.514661	1.62012	0.4624	0.7261	0.7471	0.404	0.6571	0.7877	0.5831	0.3641	0.3503	1.8958	1.671	2.7555	K14510 serine/threonine-protein kinase CTR1 [EC:2.7.11.1] | (RefSeq) serine/threonine-protein kinase CTR1 (A)	ko04016: MAPK signaling pathway - plant; ko04075: Plant hormone signal transduction
	有丝分裂原激活蛋白激酶6	MPK6	Ccam07G000772	0.884112	0.910975	0.826631	1.39834	0.7089	0.7135	1.147	1.051	0.5889	1.04	1.0384	0.7844	0.5337	1.624	1.7698	1.5201	K14512 mitogen-activated protein kinase 6 [EC:2.7.11.24] | (RefSeq) mitogen-activated protein kinase homolog MMK1 (A)	ko04016: MAPK signaling pathway - plant; ko04075: Plant hormone signal transduction; ko04626: Plant-pathogen interaction
	EIN3 结合 F-box 蛋白	EBF1_2	Ccam02G002529	5.35324	5.74222	5.81509	3.74848	33.1989	41.3656	46.1449	50.6697	54.648	52.3398	57.7983	55.8843	52.3567	11.3708	12.3051	13.7501	K14515 EIN3-binding F-box protein | (RefSeq) EIN3-binding F-box protein 1-like (A)	ko04016: MAPK signaling pathway - plant; ko04075: Plant hormone signal transduction
