# Supplementary material for: Identification of key genes controlling monoterpene biosynthesis of Citral-type Cinnamomum bodinieri Levl. Based on transcriptome and metabolite profiling
Source: BMC Genomics. 2024 May 31;25:540. doi: 10.1186/s12864-024-10419-7 (PMC11141066; doi:10.1186/s12864-024-10419-7)
Supplement: Supplementary file 5 — Supplementary Material 5 [file 12864_2024_10419_MOESM5_ESM.xlsx]

## Sheet: Sheet1
Gene	ID	Log2(FPKMB1+1)	Log2(FPKMB2+1)	Log2(FPKMB3+1)	Log2(FPKMB0+1)	B1-1_fpkm	B1-2_fpkm	B1-3_fpkm	B2-1_fpkm	B2-2_fpkm	B2-3_fpkm	B3-1_fpkm	B3-2_fpkm	B3-3_fpkm	B0-1_fpkm	B0-2_fpkm	B0-3_fpkm	KEGG	KEGG pathway
ERF1	Ccam01G000518	1.2545	1.45148	2.09052	4.34747	1.2292	2.2518	0.8735	1.4808	2.4062	1.4208	2.3597	3.5363	4.069	17.1606	18.7967	22.4655	K14516 ethylene-responsive transcription factor 1 | (RefSeq) ethylene-response factor C3-like (A)	ko04016: MAPK signaling pathway - plant; ko04075: Plant hormone signal transduction
VSP2	Ccam01G001975	2.53945	1.99043	2.78056	0.586085	4.7823	4.368	5.3305	2.6106	3.8989	2.547	5.7027	6.2585	5.6681	0.2685	0.5267	0.7468	K20728 vegetative storage protein 2 | (RefSeq) vegetative storage protein 2-like (A)	ko04016: MAPK signaling pathway - plant
FRK1	Ccam01G002769	2.06305	2.34833	1.84097	3.64624	2.8126	2.3697	4.6795	4.04	2.8153	5.8674	2.7813	2.5261	2.4485	11.4724	10.2757	12.9568	K16224 senescence-induced receptor-like serine/threonine-protein kinase | (RefSeq) senescence-induced receptor-like serine/threonine-protein kinase (A)	ko04016: MAPK signaling pathway - plant; ko04626: Plant-pathogen interaction
MKK9	Ccam01G003582	7.22111	7.50756	8.29467	9.50522	129.68	152.694	164.366	158.977	232.286	160.457	347.134	313.983	281.357	719.131	727.783	730.243	K20604 mitogen-activated protein kinase kinase 9 [EC:2.7.12.2] | (RefSeq) mitogen-activated protein kinase kinase 9-like (A)	ko04016: MAPK signaling pathway - plant
WRKY22	Ccam02G000068	4.39114	4.69609	5.40501	6.99079	17.3098	22.7395	20.2541	24.2005	26.2752	24.3403	39.8542	44.0298	40.3495	129.656	121.611	127.427	K13425 WRKY transcription factor 22 | (RefSeq) WRKY transcription factor 22 (A)	ko04016: MAPK signaling pathway - plant; ko04626: Plant-pathogen interaction
CALM	Ccam02G000635	2.27711	2.95426	3.25869	4.70146	4.6067	3.4919	3.5217	6.2935	9.0925	5.3245	12.8807	6.8549	7.0415	28.2034	26.5707	20.8756	K02183 calmodulin | (RefSeq) probable calcium-binding protein CML46 (A)	ko04016: MAPK signaling pathway - plant; ko04070: Phosphatidylinositol signaling system; ko04626: Plant-pathogen interaction
BAK1	Ccam02G002331	1.42947	1.65933	2.04407	3.56185	1.2213	1.6908	2.2693	1.9405	2.2408	2.3071	3.3074	3.1885	2.8878	10.725	10.9007	10.8027	K13416 brassinosteroid insensitive 1-associated receptor kinase 1 [EC:2.7.10.1 2.7.11.1] | (RefSeq) BRASSINOSTEROID INSENSITIVE 1-associated receptor kinase 1-like (A)	ko04016: MAPK signaling pathway - plant; ko04075: Plant hormone signal transduction; ko04626: Plant-pathogen interaction
EBF1_2	Ccam02G002529	5.35324	5.74222	5.81509	3.74848	33.1989	41.3656	46.1449	50.6697	54.648	52.3398	57.7983	55.8843	52.3567	11.3708	12.3051	13.7501	K14515 EIN3-binding F-box protein | (RefSeq) EIN3-binding F-box protein 1-like (A)	ko04016: MAPK signaling pathway - plant; ko04075: Plant hormone signal transduction
FRK1	Ccam02G003318	4.29267	4.36757	4.4207	1.68995	15.2707	18.8513	22.3061	18.1624	18.8405	22.1371	21.8683	20.6495	18.8432	1.9374	2.5536	2.2177	K16224 senescence-induced receptor-like serine/threonine-protein kinase | (RefSeq) senescence-induced receptor-like serine/threonine-protein kinase (A)	ko04016: MAPK signaling pathway - plant; ko04626: Plant-pathogen interaction
FRK1	Ccam02G003319	5.3596	5.53007	5.58682	4.15397	33.6963	40.2988	47.3042	43.3319	42.1048	50.6309	51.4583	46.718	43.3511	15.8119	18.6941	16.0396	K16224 senescence-induced receptor-like serine/threonine-protein kinase | (RefSeq) senescence-induced receptor-like serine/threonine-protein kinase isoform X2 (A)	ko04016: MAPK signaling pathway - plant; ko04626: Plant-pathogen interaction
FRK1	Ccam02G003325	1.74634	1.71897	1.73456	2.59671	2.3567	1.7846	3.0404	2.255	2.0217	2.6273	3.4704	1.7118	2.0399	5.0735	5.5497	4.5642	K16224 senescence-induced receptor-like serine/threonine-protein kinase | (RefSeq) senescence-induced receptor-like serine/threonine-protein kinase (A)	ko04016: MAPK signaling pathway - plant; ko04626: Plant-pathogen interaction
FRK1	Ccam02G003329	2.93296	3.37369	3.67652	1.37439	6.642	5.1648	8.4537	9.8461	7.2105	11.5055	12.8657	11.4152	11.1433	2.1342	1.249	1.4722	K16224 senescence-induced receptor-like serine/threonine-protein kinase | (RefSeq) senescence-induced receptor-like serine/threonine-protein kinase isoform X2 (A)	ko04016: MAPK signaling pathway - plant; ko04626: Plant-pathogen interaction
FRK1	Ccam02G003340	0.943769	1.27429	1.24256	2.74696	1.0507	0.6177	1.1454	1.5257	1.1036	1.6635	1.4676	1.3084	1.3257	5.2756	5.8928	5.9936	K16224 senescence-induced receptor-like serine/threonine-protein kinase | (RefSeq) senescence-induced receptor-like serine/threonine-protein kinase isoform X2 (A)	ko04016: MAPK signaling pathway - plant; ko04626: Plant-pathogen interaction
PYL	Ccam03G000585	3.48696	3.57098	3.14111	4.84288	9.6405	10.4825	10.5356	11.6031	9.0395	12.2656	8.0797	6.5358	9.0347	26.7081	25.8402	30.781	K14496 abscisic acid receptor PYR/PYL family | (RefSeq) abscisic acid receptor PYL4 (A)	ko04016: MAPK signaling pathway - plant; ko04075: Plant hormone signal transduction
WRKY33	Ccam03G000614	4.90122	5.4078	6.29911	8.14626	26.3088	29.4219	31.1181	36.037	44.0703	44.8358	78.3834	77.6562	77.1995	267.794	295.697	284.151	K13424 WRKY transcription factor 33 | (RefSeq) tcw4; probable WRKY transcription factor 33 (A)	ko04016: MAPK signaling pathway - plant; ko04626: Plant-pathogen interaction
TMEM222	Ccam03G000779	5.43532	5.00275	4.91032	3.74774	63.924	38.683	30.4465	32.6443	32.5982	28.1548	26.4419	32.1225	28.9173	13.128	12.3232	11.8782	K20726 transmembrane protein 222 | (RefSeq) protein RTE1-HOMOLOG-like isoform X1 (A)	ko04016: MAPK signaling pathway - plant
VSP2	Ccam03G002490	2.34459	2.62592	2.34951	4.91992	4.0742	4.1893	3.9762	5.3277	5.6072	4.6257	3.8538	3.2362	5.4382	26.8034	33.5297	27.8959	K20728 vegetative storage protein 2 | (RefSeq) vegetative storage protein 2 (A)	ko04016: MAPK signaling pathway - plant
MYC2	Ccam03G002889	4.61291	4.68868	4.80204	5.8163	20.8582	23.2721	26.6155	23.4379	27.9327	23.2574	28.7615	25.4707	26.5582	57.3411	54.0334	54.724	K13422 transcription factor MYC2 | (RefSeq) transcription factor MYC2-like (A)	ko04016: MAPK signaling pathway - plant; ko04075: Plant hormone signal transduction
WRKY33	Ccam03G003137	2.04196	2.32433	3.77946	6.49761	2.5512	3.1517	3.7367	3.9131	3.9964	4.1176	12.7352	13.5152	11.9877	89.9859	92.812	85.4353	K13424 WRKY transcription factor 33 | (RefSeq) WRKY transcription factor WRKY24-like isoform X1 (A)	ko04016: MAPK signaling pathway - plant; ko04626: Plant-pathogen interaction
ndk	Ccam04G000018	2.00148	1.898	2.14115	1.13059	2.7497	2.5043	3.8856	2.6282	2.3153	3.3038	4.218	3.6468	2.5399	0.9965	1.2605	1.3257	K00940 nucleoside-diphosphate kinase [EC:2.7.4.6] | (RefSeq) uncharacterized LOC104604801 (A)	ko00230: Purine metabolism; ko00240: Pyrimidine metabolism; ko01100: Metabolic pathways; ko01110: Biosynthesis of secondary metabolites; ko01232: Nucleotide metabolism; ko01240: Biosynthesis of cofactors; ko04016: MAPK signaling pathway - plant
WRKY22	Ccam04G000119	0.885381	1.06884	1.07435	2.6446	1.2406	0.5821	0.7782	1.0993	0.924	1.2855	1.1563	0.9845	1.1821	5.9781	5.0729	4.77	K13425 WRKY transcription factor 22 | (GenBank) WRKY family transcription factor (A)	ko04016: MAPK signaling pathway - plant; ko04626: Plant-pathogen interaction
MAPKKK17_18	Ccam04G000199	0.254856	0.135224	0.724706	3.39803	0.0796	0.0833	0.4526	0.2131	0	0.092	0.8804	0.5039	0.5959	10.8071	8.6464	9.2854	K20716 mitogen-activated protein kinase kinase kinase 17/18 | (RefSeq) mitogen-activated protein kinase kinase kinase 18-like (A)	ko04016: MAPK signaling pathway - plant
OXI1	Ccam04G000606	1.19761	1.22821	1.66001	3.11822	1.404	1.5016	1.0063	1.2419	1.4504	1.3406	2.0624	2.0722	2.3545	8.7404	7.8866	6.5635	K20714 serine/threonine-protein kinase OXI1 [EC:2.7.11.1] | (RefSeq) serine/threonine-protein kinase OXI1-like (A)	ko04016: MAPK signaling pathway - plant
MYC2	Ccam04G001837	2.43374	2.55907	2.30172	3.30668	4.2157	4.1292	4.8956	4.2561	6.374	4.2809	4.0695	4.6432	3.1896	10.3476	9.2466	7.3319	K13422 transcription factor MYC2 | (RefSeq) transcription factor MYC2 (A)	ko04016: MAPK signaling pathway - plant; ko04075: Plant hormone signal transduction
BAK1	Ccam04G002798	1.44756	1.52515	1.53379	2.60434	1.2491	1.8211	2.1978	1.7196	1.6541	2.3031	1.8086	2.0705	1.8148	4.8714	5.7355	4.6865	K13416 brassinosteroid insensitive 1-associated receptor kinase 1 [EC:2.7.10.1 2.7.11.1] | (RefSeq) BRASSINOSTEROID INSENSITIVE 1-associated receptor kinase 1-like (A)	ko04016: MAPK signaling pathway - plant; ko04075: Plant hormone signal transduction; ko04626: Plant-pathogen interaction
VIP1	Ccam04G002899	1.78074	1.67405	1.86879	3.13646	1.6981	2.7185	3.0434	1.8182	2.6106	2.1935	3.2152	2.5517	2.2541	8.787	7.3064	7.3645	K20557 transcription factor VIP1 | (RefSeq) transcription factor VIP1 (A)	ko04016: MAPK signaling pathway - plant
FLS2	Ccam05G001333	0.729109	1.28376	1.44104	2.88932	0.5146	0.5899	0.8914	1.3905	1.1908	1.7559	2.2578	1.579	1.3824	7.1289	6.5453	5.6315	K13420 LRR receptor-like serine/threonine-protein kinase FLS2 [EC:2.7.11.1] | (RefSeq) LRR receptor-like serine/threonine-protein kinase FLS2 (A)	ko04016: MAPK signaling pathway - plant; ko04626: Plant-pathogen interaction
copA	Ccam05G002248	3.11224	3.33898	3.58512	4.41189	6.5223	7.7048	8.8746	8.6808	9.3354	9.3552	11.7785	11.1829	10.1033	19.6677	20.7627	20.4452	K17686 P-type Cu+ transporter [EC:7.2.2.8] | (RefSeq) copper-transporting ATPase RAN1 isoform X1 (A)	ko04016: MAPK signaling pathway - plant
WRKY33	Ccam06G000204	1.59849	1.62302	1.17242	2.94557	1.7936	2.0652	2.2431	1.4724	2.389	2.4877	1.3956	1.72	0.7572	7.8755	7.5375	5.0338	K13424 WRKY transcription factor 33 | (RefSeq) probable WRKY transcription factor 33 (A)	ko04016: MAPK signaling pathway - plant; ko04626: Plant-pathogen interaction
RBOH	Ccam06G000387	1.95879	2.08304	2.33215	4.8119	1.9922	2.6987	4.3079	2.8443	3.5578	3.3411	4.1593	4.3303	3.643	26.2354	28.33	26.7415	K13447 respiratory burst oxidase [EC:1.6.3.- 1.11.1.-] | (RefSeq) respiratory burst oxidase homolog protein C (A)	ko04016: MAPK signaling pathway - plant; ko04626: Plant-pathogen interaction
MYC2	Ccam06G002000	5.66074	5.87024	6.27223	8.27395	44.1486	47.3795	58.2724	55.757	59.5524	57.2381	82.2576	70.4636	76.6029	301.662	310.223	313.844	K13422 transcription factor MYC2 | (RefSeq) transcription factor MYC2-like (A)	ko04016: MAPK signaling pathway - plant; ko04075: Plant hormone signal transduction
ACS1_2_6	Ccam07G000378	0.278219	0.321497	0.632417	1.76154	0.1077	0.2932	0.245	0.1384	0.3723	0.2491	0.3971	0.4463	0.8435	2.8878	2.5015	1.8633	K20772 1-aminocyclopropane-1-carboxylate synthase 1/2/6 [EC:4.4.1.14] | (RefSeq) 1-aminocyclopropane-1-carboxylate synthase (A)	ko00270: Cysteine and methionine metabolism; ko01100: Metabolic pathways; ko01110: Biosynthesis of secondary metabolites; ko04016: MAPK signaling pathway - plant
ER	Ccam07G000566	1.17015	1.34945	1.92015	3.46766	1.1277	1.047	1.6165	1.701	1.1861	1.8021	3.1323	2.7533	2.4951	9.8619	10.2329	10.0971	K20718 LRR receptor-like serine/threonine-protein kinase ERECTA [EC:2.7.11.1] | (RefSeq) LRR receptor-like serine/threonine-protein kinase ERECTA (A)	ko04016: MAPK signaling pathway - plant
WRKY22	Ccam07G000681	0.204094	0.776029	0.345274	1.72824	0.2192	0.0382	0.2077	1.1736	0.9075	0.2111	0.1347	0.5466	0.1683	1.9251	2.6452	2.4111	K13425 WRKY transcription factor 22 | (GenBank) WRKY family transcription factor (A)	ko04016: MAPK signaling pathway - plant; ko04626: Plant-pathogen interaction
MAPKKK17_18	Ccam07G000858	1.63901	0.984338	2.30921	5.58995	2.023	1.8481	2.509	0.4726	1.5492	1.0628	3.5247	3.9786	4.4042	48.6615	49.5855	43.4815	K20716 mitogen-activated protein kinase kinase kinase 17/18 | (RefSeq) mitogen-activated protein kinase kinase kinase 18-like (A)	ko04016: MAPK signaling pathway - plant
MAPKKK17_18	Ccam07G000861	6.87116	6.19296	7.06394	9.5506	123.291	110.992	114.252	63.7267	85.1755	69.199	129.485	133.172	135.82	750.336	739.622	756.913	K20716 mitogen-activated protein kinase kinase kinase 17/18 | (RefSeq) mitogen-activated protein kinase kinase kinase 18-like (A)	ko04016: MAPK signaling pathway - plant
MYC2	Ccam07G001012	2.05356	2.44248	2.26025	3.94403	2.0681	3.8966	3.762	4.3919	5.1742	3.8245	4.15	3.3317	3.9288	14.924	14.8866	13.4123	K13422 transcription factor MYC2 | (RefSeq) transcription factor MYC2-like (A)	ko04016: MAPK signaling pathway - plant; ko04075: Plant hormone signal transduction
FLS2	Ccam07G001426	1.35094	1.75265	2.33216	3.06059	1.769	1.3616	1.538	2.4513	3.6524	1.3831	4.4745	4.0114	3.6542	7.092	7.7286	7.2222	K13420 LRR receptor-like serine/threonine-protein kinase FLS2 [EC:2.7.11.1] | (RefSeq) LRR receptor-like serine/threonine-protein kinase FLS2 (A)	ko04016: MAPK signaling pathway - plant; ko04626: Plant-pathogen interaction
SNRK2	Ccam08G000120	4.6105	4.70132	4.65357	3.34857	23.5279	22.3137	24.4932	25.5268	20.7256	29.553	23.2641	24.8236	24.4455	9.0916	8.8107	9.6759	K14498 serine/threonine-protein kinase SRK2 [EC:2.7.11.1] | (RefSeq) serine/threonine-protein kinase SAPK2-like (A)	ko04016: MAPK signaling pathway - plant; ko04075: Plant hormone signal transduction
CAT	Ccam09G000181	3.03101	2.73109	2.18583	0.320442	8.9092	7.5688	5.4315	5.7031	5.4732	5.7457	3.014	4.4946	3.2706	0.074	0.3626	0.3305	K03781 catalase [EC:1.11.1.6] | (RefSeq) catalase isozyme 1 (A)	ko00380: Tryptophan metabolism; ko00630: Glyoxylate and dicarboxylate metabolism; ko01100: Metabolic pathways; ko01110: Biosynthesis of secondary metabolites; ko01200: Carbon metabolism; ko04016: MAPK signaling pathway - plant; ko04146: Peroxisome
FLS2	Ccam09G001264	1.32953	1.67176	1.65395	0.741006	1.4513	1.1029	2.0794	2.0223	1.9753	2.5965	2.4913	2.1276	1.8541	0.797	0.3971	0.8596	K13420 LRR receptor-like serine/threonine-protein kinase FLS2 [EC:2.7.11.1] | (RefSeq) LRR receptor-like serine/threonine-protein kinase FLS2 (A)	ko04016: MAPK signaling pathway - plant; ko04626: Plant-pathogen interaction
CALM	Ccam09G001773	4.84608	3.97225	4.35262	2.682	41.2314	30.9243	16.6477	15.9542	16.5076	12.0254	16.2542	22.9103	19.6692	6.6208	4.8101	4.969	K02183 calmodulin | (RefSeq) Calmodulin (A)	ko04016: MAPK signaling pathway - plant; ko04070: Phosphatidylinositol signaling system; ko04626: Plant-pathogen interaction
MYC2	Ccam10G000132	2.02638	1.96098	2.216	3.92395	2.0935	3.2358	4.1596	2.6187	2.9793	3.0981	4.3508	3.152	3.5141	14.7015	13.3346	14.5364	K13422 transcription factor MYC2 | (RefSeq) transcription factor MYC3-like isoform X1 (A)	ko04016: MAPK signaling pathway - plant; ko04075: Plant hormone signal transduction
CALM	Ccam10G001699	4.99337	5.39398	6.01529	7.1139	24.4426	34.7643	34.5183	38.1435	51.2559	35.3457	65.4459	64.0739	61.5849	124.923	140.376	148.282	K02183 calmodulin | (RefSeq) calmodulin-4 (A)	ko04016: MAPK signaling pathway - plant; ko04070: Phosphatidylinositol signaling system; ko04626: Plant-pathogen interaction
FLS2	Ccam12G000204	3.48191	3.40806	3.43085	0.0705036	9.9912	9.267	11.3591	6.6356	11.2	11.8404	9.9443	10.7695	8.7368	0	0.1579	0	K13420 LRR receptor-like serine/threonine-protein kinase FLS2 [EC:2.7.11.1] | (RefSeq) LRR receptor-like serine/threonine-protein kinase EFR (A)	ko04016: MAPK signaling pathway - plant; ko04626: Plant-pathogen interaction
FLS2	Ccam12G000348	0.594946	1.01429	1.2453	4.06073	1.1651	1.1383	1.1186	1.1367	0.8948	0.9277	1.0179	1.311	0.7155	0.2966	0.2586	0.2651	K13420 LRR receptor-like serine/threonine-protein kinase FLS2 [EC:2.7.11.1] | (RefSeq) LRR receptor-like serine/threonine-protein kinase FLS2 (A)	ko04016: MAPK signaling pathway - plant; ko04626: Plant-pathogen interaction
