# Supplementary material for: Identification of key genes controlling monoterpene biosynthesis of Citral-type Cinnamomum bodinieri Levl. Based on transcriptome and metabolite profiling
Source: BMC Genomics. 2024 May 31;25:540. doi: 10.1186/s12864-024-10419-7 (PMC11141066; doi:10.1186/s12864-024-10419-7)
Supplement: Supplementary file 6 — Supplementary Material 6 [file 12864_2024_10419_MOESM6_ESM.xls]

## Sheet: Sheet1
Gene	ID	Log2(FPKMB1+1)	Log2(FPKMB2+1)	Log2(FPKMB3+1)	Log2(FPKMB0+1)	B1	B2	B3	B0	B1-1_fpkm	B1-2_fpkm	B1-3_fpkm	B2-1_fpkm	B2-2_fpkm	B2-3_fpkm	B3-1_fpkm	B3-2_fpkm	B3-3_fpkm	B0-1_fpkm	B0-2_fpkm	B0-3_fpkm	KEGG	KEGG pathway
glgP	novel.3374	0.361881	0.717298	0.935007	2.17683	0.2851	0.6441	0.9119	3.5216	0.36	0.1884	0.307	0.3855	0.1944	1.3524	0.6635	0.9322	1.1399	2.7837	4.6064	3.1747	K00688 glycogen phosphorylase [EC:2.4.1.1] | (RefSeq) alpha-1,4 glucan phosphorylase L isozyme, chloroplastic/amyloplastic-like (A)	ko00500: Starch and sucrose metabolism; ko01100: Metabolic pathways; ko01110: Biosynthesis of secondary metabolites
glgA	Ccam04G000191	1.32354	1.28712	1.31644	0.42374	1.5028	1.4404	1.4905	0.3414	1.239	1.6711	1.5983	1.314	1.4925	1.5147	1.5369	1.4669	1.4677	0.2456	0.3718	0.4067	K00703 starch synthase [EC:2.4.1.21] | (RefSeq) probable starch synthase 4, chloroplastic/amyloplastic (A)	ko00500: Starch and sucrose metabolism; ko01100: Metabolic pathways; ko01110: Biosynthesis of secondary metabolites
galU	Ccam03G001971	2.15303	2.01082	2.21512	0.80686	3.4476	3.0301	3.6432	0.7494	3.1412	3.7578	3.4437	2.883	3.3116	2.8958	3.3538	3.5286	4.0472	0.5997	0.8402	0.8084	K00963 UTP--glucose-1-phosphate uridylyltransferase [EC:2.7.7.9] | (RefSeq) UTP--glucose-1-phosphate uridylyltransferase-like (A)	ko00040: Pentose and glucuronate interconversions; ko00052: Galactose metabolism; ko00500: Starch and sucrose metabolism; ko00520: Amino sugar and nucleotide sugar metabolism; ko01100: Metabolic pathways; ko01110: Biosynthesis of secondary metabolites; ko01240: Biosynthesis of cofactors; ko01250: Biosynthesis of nucleotide sugars
glgC1	Ccam03G002940	3.54824	3.66164	3.73726	4.6391	10.6984	11.655	12.3361	23.9177	8.8176	12.2345	11.043	12.8593	10.242	11.8636	13.0619	12.3399	11.6064	23.5671	23.4179	24.7681	K00975 glucose-1-phosphate adenylyltransferase [EC:2.7.7.27] | (RefSeq) putative two-component response regulator ARR21 (A)	ko00500: Starch and sucrose metabolism; ko00520: Amino sugar and nucleotide sugar metabolism; ko01100: Metabolic pathways; ko01110: Biosynthesis of secondary metabolites; ko01250: Biosynthesis of nucleotide sugars
glgC2	Ccam07G000070	0.819423	0.810813	0.92562	1.46624	0.7647	0.7542	0.8995	1.763	0.7046	1.1258	0.4638	0.5559	0.7209	0.9859	0.8201	0.8535	1.0248	1.6992	1.9443	1.6456	K00975 glucose-1-phosphate adenylyltransferase [EC:2.7.7.27] | (RefSeq) putative two-component response regulator ARR21 (A)	ko00500: Starch and sucrose metabolism; ko00520: Amino sugar and nucleotide sugar metabolism; ko01100: Metabolic pathways; ko01110: Biosynthesis of secondary metabolites; ko01250: Biosynthesis of nucleotide sugars
otsB	Ccam08G000070	3.15977	2.59581	2.59421	5.48103	7.9369	5.0453	5.0386	43.6637	7.7443	9.3932	6.6733	5.5282	4.8124	4.7952	6.343	4.1022	4.6705	46.2895	43.2323	41.4694	K01087 trehalose 6-phosphate phosphatase [EC:3.1.3.12] | (RefSeq) probable trehalose-phosphate phosphatase J (A)	ko00500: Starch and sucrose metabolism; ko01100: Metabolic pathways; ko01110: Biosynthesis of secondary metabolites
amyA1	Ccam08G000281	2.49352	2.65897	2.12161	3.47645	4.6315	5.3158	3.3518	10.1305	4.3599	5.1847	4.3499	4.8908	6.086	4.9707	2.988	2.6963	4.371	8.3575	11.0327	11.0013	K01176 alpha-amylase [EC:3.2.1.1] | (RefSeq) alpha-amylase (A)	ko00500: Starch and sucrose metabolism; ko01100: Metabolic pathways; ko01110: Biosynthesis of secondary metabolites
amyA2	Ccam02G001770	0.931532	0.92486	1.13133	1.80443	0.9073	0.8985	1.1906	2.4929	1.1092	0.7999	0.8127	0.6335	1.0648	0.9972	1.3022	1.3899	0.8798	2.6823	1.9077	2.8887	K01176 alpha-amylase [EC:3.2.1.1] | (RefSeq) alpha-amylase isozyme 2A (A)	ko00500: Starch and sucrose metabolism; ko01100: Metabolic pathways; ko01110: Biosynthesis of secondary metabolites
amyA3	Ccam02G001775	0.85583	0.913493	1.14503	2.0384	0.8098	0.8836	1.2115	3.1079	0.8381	0.7225	0.8688	0.9766	0.9051	0.7692	1.3931	1.0779	1.1636	3.3882	2.7384	3.1972	K01176 alpha-amylase [EC:3.2.1.1] | (RefSeq) alpha-amylase isozyme 2A (A)	ko00500: Starch and sucrose metabolism; ko01100: Metabolic pathways; ko01110: Biosynthesis of secondary metabolites
amyA4	Ccam02G001873	0.561008	0.908429	0.936892	4.08065	0.4753	0.877	0.9144	15.9199	0.4083	0.3824	0.6353	0.6674	1.0445	0.9191	1.1354	0.8161	0.7918	15.0169	16.5793	16.1635	K01176 alpha-amylase [EC:3.2.1.1] | (RefSeq) alpha-amylase isozyme 2A (A)	ko00500: Starch and sucrose metabolism; ko01100: Metabolic pathways; ko01110: Biosynthesis of secondary metabolites
amyA5	Ccam03G000616	3.06587	3.48512	2.8643	3.88734	7.3737	10.1976	6.2818	13.7981	5.0665	8.1753	8.8794	9.8423	10.3811	10.3695	5.6834	6.6598	6.5021	13.2585	14.3735	13.7623	K01176 alpha-amylase [EC:3.2.1.1] | (RefSeq) alpha-amylase isozyme 2A (A)	ko00500: Starch and sucrose metabolism; ko01100: Metabolic pathways; ko01110: Biosynthesis of secondary metabolites
amyA6	Ccam04G003058	0.833416	1.17856	1.97713	2.98391	0.7819	1.2635	2.9371	6.9113	0.4063	0.8255	1.1139	1.2794	1.213	1.2982	2.7598	2.7774	3.2742	6.7885	7.3381	6.6072	K01176 alpha-amylase [EC:3.2.1.1] | (RefSeq) alpha-amylase isozyme 2A (A)	ko00500: Starch and sucrose metabolism; ko01100: Metabolic pathways; ko01110: Biosynthesis of secondary metabolites
amyA7	Ccam09G001552	0.893828	1.09869	1.2163	2.25187	0.8581	1.1416	1.3235	3.763	0.8483	0.7265	0.9995	0.9579	0.9161	1.5509	1.3075	1.3844	1.2786	3.6747	3.9467	3.6676	K01177 beta-amylase [EC:3.2.1.2] | (RefSeq) beta-amylase 2, chloroplastic isoform X1 (A)	ko00500: Starch and sucrose metabolism; ko01100: Metabolic pathways; ko01110: Biosynthesis of secondary metabolites
E3.2.1.2	Ccam05G000026	4.40669	4.43003	4.36883	3.26045	20.2102	20.5562	19.6609	8.5828	19.2443	20.4264	20.9598	22.2223	17.6396	21.8068	21.259	21.3387	16.3851	8.521	9.6222	7.6053	K01177 beta-amylase [EC:3.2.1.2] | (RefSeq) beta-amylase 7-like (A)	ko00500: Starch and sucrose metabolism; ko01100: Metabolic pathways; ko01110: Biosynthesis of secondary metabolites
E3.2.1.4	Ccam04G002879	1.84068	1.92186	1.7618	0.774755	2.5818	2.7891	2.3912	0.7109	2.1199	2.4656	3.16	2.0682	4.121	2.178	1.9678	2.5479	2.6578	0.8634	0.4116	0.8576	K01179 endoglucanase [EC:3.2.1.4] | (RefSeq) endoglucanase 23-like (A)	ko00500: Starch and sucrose metabolism; ko01100: Metabolic pathways
E3.2.1.4	Ccam12G001200	1.14913	1.38317	1.53769	0.0758749	1.2178	1.6084	1.9033	0.054	1.1207	0.9433	1.5894	1.7815	1.3476	1.696	1.9731	2.0608	1.6761	0.0397	0.0433	0.0789	K01179 endoglucanase [EC:3.2.1.4] | (RefSeq) endoglucanase 3 (A)	ko00500: Starch and sucrose metabolism; ko01100: Metabolic pathways
E3.2.1.4	Ccam04G000491	1.29484	1.8277	1.76537	2.86299	1.4535	2.5497	2.3996	6.2752	1.6681	1.2699	1.4224	3.1461	2.3338	2.1691	2.0494	2.683	2.4663	6.21	6.3178	6.2979	K01179 endoglucanase [EC:3.2.1.4] | (RefSeq) endoglucanase 12-like (A)	ko00500: Starch and sucrose metabolism; ko01100: Metabolic pathways
E3.2.1.4	Ccam05G002014	3.068	2.94336	3.35885	5.48013	7.3861	6.692	9.2592	43.6359	7.5784	6.4588	8.1211	5.9764	6.1245	7.9751	10.3172	9.4425	8.018	44.2686	48.114	38.5252	K01179 endoglucanase [EC:3.2.1.4] | (RefSeq) endoglucanase 23-like (A)	ko00500: Starch and sucrose metabolism; ko01100: Metabolic pathways
E3.2.1.4	Ccam09G001554	0	0	0	4.72376	0	0	0	25.4236	0	0	0	0	0	0	0	0	0	27.3176	28.1908	20.7624	K01179 endoglucanase [EC:3.2.1.4] | (RefSeq) endoglucanase 6 (A)	ko00500: Starch and sucrose metabolism; ko01100: Metabolic pathways
sacA	Ccam02G000296	7.71412	7.72782	7.50495	6.00068	208.982	210.985	180.641	63.03	174.467	223.841	228.638	207.516	203.357	222.083	186.215	179.897	175.811	59.8522	64.6074	64.6304	K01193 beta-fructofuranosidase [EC:3.2.1.26] | (RefSeq) beta-fructofuranosidase, insoluble isoenzyme 3-like (A)	ko00052: Galactose metabolism; ko00500: Starch and sucrose metabolism; ko01100: Metabolic pathways; ko01110: Biosynthesis of secondary metabolites
sacA	Ccam02G001438	4.20556	4.39087	4.9541	1.26081	17.4501	19.9789	29.998	1.3963	16.8327	20.3857	15.1318	20.958	19.9756	19.003	30.1788	30.2937	29.5214	2.242	0.6108	1.3362	K01193 beta-fructofuranosidase [EC:3.2.1.26] | (RefSeq) beta-fructofuranosidase, insoluble isoenzyme 3-like (A)	ko00052: Galactose metabolism; ko00500: Starch and sucrose metabolism; ko01100: Metabolic pathways; ko01110: Biosynthesis of secondary metabolites
sacA	Ccam05G001311	6.19164	6.58442	6.67389	4.61276	72.0918	94.9642	101.104	23.4669	54.911	84.8066	76.5577	93.628	94.4679	96.7967	104.232	97.886	101.193	22.2902	25.0924	23.018	K01193 beta-fructofuranosidase [EC:3.2.1.26] | (RefSeq) beta-fructofuranosidase, insoluble isoenzyme 3-like (A)	ko00052: Galactose metabolism; ko00500: Starch and sucrose metabolism; ko01100: Metabolic pathways; ko01110: Biosynthesis of secondary metabolites
sacA	Ccam10G001131	3.00324	2.49208	2.75596	0.532766	7.018	4.6259	5.755	0.4467	8.8007	5.9811	6.2722	5.2744	4.504	4.0992	5.2448	5.4793	6.541	0.489	0.3279	0.5231	K01193 beta-fructofuranosidase [EC:3.2.1.26] | (RefSeq) beta-fructofuranosidase, insoluble isoenzyme 3-like (A)	ko00052: Galactose metabolism; ko00500: Starch and sucrose metabolism; ko01100: Metabolic pathways; ko01110: Biosynthesis of secondary metabolites
sacA	Ccam11G001776	2.79044	2.99106	2.72975	1.20445	5.9184	6.9506	5.6334	1.3045	4.252	7.8632	5.6399	7.4365	6.0845	7.3309	6.0511	5.3823	5.4668	1.5423	1.2827	1.0885	K01193 beta-fructofuranosidase [EC:3.2.1.26] | (RefSeq) beta-fructofuranosidase, insoluble isoenzyme 3-like (A)	ko00052: Galactose metabolism; ko00500: Starch and sucrose metabolism; ko01100: Metabolic pathways; ko01110: Biosynthesis of secondary metabolites
sacA	Ccam02G000303	2.71616	2.77602	2.5911	4.08606	5.5712	5.8496	5.0256	15.9835	4.2344	6.1984	6.2809	6.128	5.6091	5.8118	5.4055	5.5578	4.1135	16.0665	17.0542	14.8298	K01193 beta-fructofuranosidase [EC:3.2.1.26] | (RefSeq) beta-fructofuranosidase, insoluble isoenzyme 3-like (A)	ko00052: Galactose metabolism; ko00500: Starch and sucrose metabolism; ko01100: Metabolic pathways; ko01110: Biosynthesis of secondary metabolites
sacA	Ccam02G001419	1.24951	1.50101	2.54112	4.15071	1.3776	1.8304	4.8204	16.7619	1.0737	1.6859	1.3733	1.7245	2.138	1.6288	5.1529	3.8225	5.4858	17.6412	15.9995	16.6451	K01193 beta-fructofuranosidase [EC:3.2.1.26] | (RefSeq) beta-fructofuranosidase, insoluble isoenzyme 3-like (A)	ko00052: Galactose metabolism; ko00500: Starch and sucrose metabolism; ko01100: Metabolic pathways; ko01110: Biosynthesis of secondary metabolites
sacA	Ccam06G000403	0.0576929	0.0113525	0	2.8662	0.0408	0.0079	0	6.2914	0	0.0229	0.0996	0	0.0236	0	0	0	0	6.4698	7.597	4.8074	K01193 beta-fructofuranosidase [EC:3.2.1.26] | (RefSeq) beta-fructofuranosidase, insoluble isoenzyme 3-like (A)	ko00052: Galactose metabolism; ko00500: Starch and sucrose metabolism; ko01100: Metabolic pathways; ko01110: Biosynthesis of secondary metabolites
sacA	Ccam08G000292	1.41749	1.90785	2.6897	4.06474	1.6712	2.7525	5.4518	15.7344	1.7686	1.2342	2.0107	2.3847	2.6174	3.2555	7.0818	5.1256	4.148	15.4563	17.6611	14.0859	K01193 beta-fructofuranosidase [EC:3.2.1.26] | (RefSeq) beta-fructofuranosidase, insoluble isoenzyme 3-like (A)	ko00052: Galactose metabolism; ko00500: Starch and sucrose metabolism; ko01100: Metabolic pathways; ko01110: Biosynthesis of secondary metabolites
sacA	Ccam08G001430	0.0143553	0.0316775	0.630685	3.38031	0.01	0.0222	0.5483	9.413	0.0299	0	0	0.032	0	0.0346	0.4407	0.7224	0.4818	10.1354	9.3286	8.7751	K01193 beta-fructofuranosidase [EC:3.2.1.26] | (RefSeq) beta-fructofuranosidase, insoluble isoenzyme 3-like (A)	ko00052: Galactose metabolism; ko00500: Starch and sucrose metabolism; ko01100: Metabolic pathways; ko01110: Biosynthesis of secondary metabolites
sacA	Ccam08G001433	0	0.0756011	0.562084	3.22191	0	0.0538	0.4764	8.3302	0	0	0	0	0.1614	0	0.2938	0.688	0.4474	9.2451	8.433	7.3126	K01193 beta-fructofuranosidase [EC:3.2.1.26] | (RefSeq) beta-fructofuranosidase, insoluble isoenzyme 3-like (A)	ko00052: Galactose metabolism; ko00500: Starch and sucrose metabolism; ko01100: Metabolic pathways; ko01110: Biosynthesis of secondary metabolites
sacA	Ccam09G000218	0.202637	0.164143	0.440846	4.02247	0.1508	0.1205	0.3574	15.2511	0.2405	0.1373	0.0746	0.0936	0.1417	0.1263	0.2417	0.3271	0.5035	14.6754	16.6748	14.4031	K01193 beta-fructofuranosidase [EC:3.2.1.26] | (RefSeq) beta-fructofuranosidase, insoluble isoenzyme 3-like (A)	ko00052: Galactose metabolism; ko00500: Starch and sucrose metabolism; ko01100: Metabolic pathways; ko01110: Biosynthesis of secondary metabolites
sacA	Ccam12G000447	2.39536	1.65979	2.45307	4.06499	4.2611	2.1597	4.4758	15.7372	4.0676	4.0605	4.6552	2.6537	1.8328	1.9927	4.9312	3.4408	5.0555	14.163	17.7544	15.2943	K01193 beta-fructofuranosidase [EC:3.2.1.26] | (RefSeq) beta-fructofuranosidase, insoluble isoenzyme 3-like (A)	ko00052: Galactose metabolism; ko00500: Starch and sucrose metabolism; ko01100: Metabolic pathways; ko01110: Biosynthesis of secondary metabolites
sacA	novel.4122	0.298658	0.126444	0.321813	3.29319	0.23	0.0916	0.2499	8.8028	0.2863	0.0375	0.3662	0.1533	0.0387	0.0827	0.1319	0.4531	0.1648	9.225	8.7125	8.4709	K01193 beta-fructofuranosidase [EC:3.2.1.26] | (RefSeq) beta-fructofuranosidase, insoluble isoenzyme 3-like (A)	ko00052: Galactose metabolism; ko00500: Starch and sucrose metabolism; ko01100: Metabolic pathways; ko01110: Biosynthesis of secondary metabolites
ENPP1_3	Ccam01G000852	3.73554	4.47278	4.93277	2.94171	12.3202	21.2045	29.543	6.6832	8.2611	12.8786	15.821	19.9147	23.7596	19.9391	31.8051	29.5865	27.2375	5.8446	7.4445	6.7605	K01513 ectonucleotide pyrophosphatase/phosphodiesterase family member 1/3 [EC:3.1.4.1 3.6.1.9] | (RefSeq) ectonucleotide pyrophosphatase/phosphodiesterase family member 3 (A)	ko00230: Purine metabolism; ko00240: Pyrimidine metabolism; ko00500: Starch and sucrose metabolism; ko00740: Riboflavin metabolism; ko00760: Nicotinate and nicotinamide metabolism; ko00770: Pantothenate and CoA biosynthesis; ko01100: Metabolic pathways; ko01110: Biosynthesis of secondary metabolites; ko01232: Nucleotide metabolism
pgm	Ccam03G001709	3.32803	3.1975	3.336	2.05193	9.0424	8.1737	9.098	3.1466	8.6056	7.4536	11.0681	7.8827	7.0732	9.5651	9.3096	9.6837	8.3007	3.3585	3.2796	2.8017	K01835 phosphoglucomutase [EC:5.4.2.2] | (RefSeq) phosphoglucomutase, cytoplasmic 2 isoform X1 (A)	ko00010: Glycolysis / Gluconeogenesis; ko00030: Pentose phosphate pathway; ko00052: Galactose metabolism; ko00230: Purine metabolism; ko00500: Starch and sucrose metabolism; ko00520: Amino sugar and nucleotide sugar metabolism; ko01100: Metabolic pathways; ko01110: Biosynthesis of secondary metabolites; ko01250: Biosynthesis of nucleotide sugars
pgm	Ccam01G001604	3.28118	3.32618	3.48489	4.86136	8.7215	9.0295	10.1958	28.068	8.1269	8.0948	9.9429	7.618	9.2324	10.2382	10.7791	11.5199	8.2885	30.7292	28.6782	24.7965	K01835 phosphoglucomutase [EC:5.4.2.2] | (RefSeq) phosphoglucomutase, cytoplasmic isoform X1 (A)	ko00010: Glycolysis / Gluconeogenesis; ko00030: Pentose phosphate pathway; ko00052: Galactose metabolism; ko00230: Purine metabolism; ko00500: Starch and sucrose metabolism; ko00520: Amino sugar and nucleotide sugar metabolism; ko01100: Metabolic pathways; ko01110: Biosynthesis of secondary metabolites; ko01250: Biosynthesis of nucleotide sugars
pgm	Ccam01G001861	0.779218	0.884324	1.03422	2.21931	0.7162	0.8459	1.048	3.6567	0.5226	0.9574	0.6685	0.9793	0.388	1.1704	1.5651	1.0525	0.5265	4.5647	3.5066	2.8989	K01835 phosphoglucomutase [EC:5.4.2.2] | (RefSeq) phosphoglucomutase, cytoplasmic isoform X1 (A)	ko00010: Glycolysis / Gluconeogenesis; ko00030: Pentose phosphate pathway; ko00052: Galactose metabolism; ko00230: Purine metabolism; ko00500: Starch and sucrose metabolism; ko00520: Amino sugar and nucleotide sugar metabolism; ko01100: Metabolic pathways; ko01110: Biosynthesis of secondary metabolites; ko01250: Biosynthesis of nucleotide sugars
E3.2.1.21	Ccam04G000597	3.23289	3.4017	3.69344	2.34139	8.4015	9.5685	11.9371	4.0679	6.5459	8.4748	10.1839	9.8373	10.1079	8.7604	11.3577	13.6114	10.8422	4.0778	5.4473	2.6786	K05349 beta-glucosidase [EC:3.2.1.21] | (RefSeq) beta-glucosidase BoGH3B-like (A)	ko00460: Cyanoamino acid metabolism; ko00500: Starch and sucrose metabolism; ko00999: Biosynthesis of various plant secondary metabolites; ko01100: Metabolic pathways; ko01110: Biosynthesis of secondary metabolites
E3.2.1.21	Ccam02G001264	1.84832	2.23364	2.67473	3.69325	2.6008	3.7032	5.3852	11.9354	1.6084	1.6836	4.5105	3.2148	4.053	3.8419	5.6646	4.8121	5.6789	12.5278	13.5183	9.76	K05349 beta-glucosidase [EC:3.2.1.21] | (RefSeq) lysosomal beta glucosidase-like (A)	ko00460: Cyanoamino acid metabolism; ko00500: Starch and sucrose metabolism; ko00999: Biosynthesis of various plant secondary metabolites; ko01100: Metabolic pathways; ko01110: Biosynthesis of secondary metabolites
E3.2.1.21	Ccam02G002941	1.58024	1.76447	1.00367	4.00604	1.9902	2.3975	1.0051	15.0671	1.9181	1.3266	2.7259	2.0906	2.3305	2.7713	0.9258	1.3401	0.7493	16.047	15.0074	14.1469	K01188 beta-glucosidase [EC:3.2.1.21] | (RefSeq) beta-glucosidase 12 isoform X1 (A)	ko00460: Cyanoamino acid metabolism; ko00500: Starch and sucrose metabolism; ko00999: Biosynthesis of various plant secondary metabolites; ko01100: Metabolic pathways; ko01110: Biosynthesis of secondary metabolites
TPS	Ccam01G003578	1.19698	1.48264	1.6339	3.49485	1.2926	1.7946	2.1035	10.2734	0.8676	1.665	1.3451	1.844	1.5191	2.0208	2.6487	1.7548	1.9071	10.5708	10.617	9.6325	K16055 trehalose 6-phosphate synthase/phosphatase [EC:2.4.1.15 3.1.3.12] | (RefSeq) alpha,alpha-trehalose-phosphate synthase [UDP-forming] 6-like (A)	ko00500: Starch and sucrose metabolism; ko01100: Metabolic pathways; ko01110: Biosynthesis of secondary metabolites
TPS	Ccam12G001171	2.70865	2.66394	3.53262	6.29058	5.5371	5.3376	10.5724	77.2802	4.4176	5.7324	6.4613	4.8735	5.0206	6.1187	10.9295	10.461	10.3266	80.2652	81.332	70.2435	K16055 trehalose 6-phosphate synthase/phosphatase [EC:2.4.1.15 3.1.3.12] | (RefSeq) probable alpha,alpha-trehalose-phosphate synthase [UDP-forming] 7 (A)	ko00500: Starch and sucrose metabolism; ko01100: Metabolic pathways; ko01110: Biosynthesis of secondary metabolites
TPS	Ccam02G000185	1.29895	1.5987	2.49096	5.82708	1.4605	2.0287	4.6215	55.7711	1.3745	1.184	1.8231	2.0236	2.2421	1.8203	5.0308	3.9871	4.8465	57.1047	57.1185	53.09	K16055 trehalose 6-phosphate synthase/phosphatase [EC:2.4.1.15 3.1.3.12] | (RefSeq) probable alpha,alpha-trehalose-phosphate synthase [UDP-forming] 9 (A)	ko00500: Starch and sucrose metabolism; ko01100: Metabolic pathways; ko01110: Biosynthesis of secondary metabolites
TPS	Ccam02G000255	0.683921	1.07313	1.76592	4.71657	0.6065	1.104	2.4009	25.2924	0.3527	0.4308	1.036	1.6052	1.0952	0.6115	2.6182	2.2663	2.3183	26.4644	23.2258	26.1871	K16055 trehalose 6-phosphate synthase/phosphatase [EC:2.4.1.15 3.1.3.12] | (RefSeq) probable alpha,alpha-trehalose-phosphate synthase [UDP-forming] 9 (A)	ko00500: Starch and sucrose metabolism; ko01100: Metabolic pathways; ko01110: Biosynthesis of secondary metabolites
TPS	Ccam02G002203	0.147437	0.165172	0.301939	0.754374	0.1076	0.1213	0.2328	0.6869	0.1171	0.0858	0.1199	0.1254	0.0759	0.1625	0.1727	0.2965	0.2293	0.7111	0.6433	0.7063	K16055 trehalose 6-phosphate synthase/phosphatase [EC:2.4.1.15 3.1.3.12] | (RefSeq) probable alpha,alpha-trehalose-phosphate synthase [UDP-forming] 9 (A)	ko00500: Starch and sucrose metabolism; ko01100: Metabolic pathways; ko01110: Biosynthesis of secondary metabolites
GN1_2_3	Ccam12G001190	2.60564	2.89426	3.11951	3.92265	5.0866	6.4346	7.6909	14.1648	4.3377	3.4054	7.5166	6.6673	4.8735	7.7629	8.9393	6.4407	7.6927	15.1863	14.89	12.418	K19891 glucan endo-1,3-beta-glucosidase 1/2/3 [EC:3.2.1.39] | (RefSeq) glucan endo-1,3-beta-glucosidase 1 (A)	ko00500: Starch and sucrose metabolism; ko01100: Metabolic pathways
GN1_2_3	Ccam07G000770	0	0	0.102994	2.33325	0	0	0.074	4.0394	0	0	0	0	0	0	0	0	0.222	3.9756	3.7548	4.3878	K19891 glucan endo-1,3-beta-glucosidase 1/2/3 [EC:3.2.1.39] | (RefSeq) glucan endo-1,3-beta-glucosidase 3-like (A)	ko00500: Starch and sucrose metabolism; ko01100: Metabolic pathways
GN1_2_3	Ccam03G001594	2.78205	2.92871	3.40428	5.49947	5.8783	6.6143	9.5874	44.2383	4.7765	5.9515	6.907	6.1498	7.6053	6.0879	10.4247	9.4985	8.8391	40.613	45.9153	46.1866	K19891 glucan endo-1,3-beta-glucosidase 1/2/3 [EC:3.2.1.39] | (RefSeq) hypothetical protein (A)	ko00500: Starch and sucrose metabolism; ko01100: Metabolic pathways
GN1_2_3	Ccam05G001780	0	0.0908534	0.449429	2.30343	0	0.065	0.3655	3.9363	0	0	0	0.0315	0.0955	0.0681	0.181	0.6781	0.2375	4.6575	3.5308	3.6206	K19891 glucan endo-1,3-beta-glucosidase 1/2/3 [EC:3.2.1.39] | (RefSeq) hypothetical protein (A)	ko00500: Starch and sucrose metabolism; ko01100: Metabolic pathways
GN1_2_3	Ccam11G000240	0.210264	0.169027	0.090447	0.745797	0.1569	0.1243	0.0647	0.6769	0.1596	0.2506	0.0605	0.057	0.316	0	0.1634	0	0.0306	0.6704	0.6642	0.6962	K19893 glucan endo-1,3-beta-glucosidase 5/6 [EC:3.2.1.39] | (RefSeq) glucan endo-1,3-beta-glucosidase 5-like (A)	ko00500: Starch and sucrose metabolism; ko01100: Metabolic pathways
