# Supplementary material for: Identification of key genes controlling monoterpene biosynthesis of Citral-type Cinnamomum bodinieri Levl. Based on transcriptome and metabolite profiling
Source: BMC Genomics. 2024 May 31;25:540. doi: 10.1186/s12864-024-10419-7 (PMC11141066; doi:10.1186/s12864-024-10419-7)
Supplement: Supplementary file 7 — Supplementary Material 7 [file 12864_2024_10419_MOESM7_ESM.xlsx]

## Sheet: sheet1
Gene	ID	Log2(FPKMB1+1)	Log2(FPKMB2+1)	Log2(FPKMB3+1)	Log2(FPKMB0+1)	B1-1_fpkm	B1-2_fpkm	B1-3_fpkm	B2-1_fpkm	B2-2_fpkm	B2-3_fpkm	B3-1_fpkm	B3-2_fpkm	B3-3_fpkm	B0-1_fpkm	B0-2_fpkm	B0-3_fpkm	KEGG	KEGG pathway
glpK	Ccam08G001403	4.30411	4.40347	4.2437	2.96621	18.466	19.3295	18.4804	20.137	21.4385	18.9843	18.4182	15.965	19.6385	5.6498	7.916	7.0496	K00864 glycerol kinase [EC:2.7.1.30] | (RefSeq) glycerol kinase-like (A)	ko00561: Glycerolipid metabolism ko01100: Metabolic pathways ko04626: Plant-pathogen interaction
CTSF	Ccam09G000970	0.923791	0.844991	0.95603	1.62602	1.1799	0.7229	0.8179	0.9244	0.5594	0.9313	1.1667	1.0266	0.6627	2.0107	2.1553	2.0955	K01373 cathepsin F [EC:3.4.22.41] | (RefSeq) cysteine protease RD19A-like (A)	ko04626: Plant-pathogen interaction
CALM	Ccam09G001773	4.84608	3.97225	4.35262	2.682	41.2314	30.9243	16.6477	15.9542	16.5076	12.0254	16.2542	22.9103	19.6692	6.6208	4.8101	4.969	K02183 calmodulin | (RefSeq) Calmodulin (A)	ko04016: MAPK signaling pathway - plant ko04070: Phosphatidylinositol signaling system ko04626: Plant-pathogen interaction
CALM	Ccam10G001699	4.99337	5.39398	6.01529	7.1139	24.4426	34.7643	34.5183	38.1435	51.2559	35.3457	65.4459	64.0739	61.5849	124.923	140.376	148.282	K02183 calmodulin | (RefSeq) calmodulin-4 (A)	ko04016: MAPK signaling pathway - plant ko04070: Phosphatidylinositol signaling system ko04626: Plant-pathogen interaction
CALM	Ccam01G003392	0.34254	0.0979004	0.107747	2.55429	0	0.5215	0.3399	0.1067	0.1076	0	0.1224	0	0.1147	5.7069	5.224	3.8547	K02183 calmodulin | (RefSeq) calmodulin-like protein 7 (A)	ko04016: MAPK signaling pathway - plant ko04070: Phosphatidylinositol signaling system ko04626: Plant-pathogen interaction
CALM	Ccam02G000635	2.27711	2.95426	3.25869	4.70146	4.6067	3.4919	3.5217	6.2935	9.0925	5.3245	12.8807	6.8549	7.0415	28.2034	26.5707	20.8756	K02183 calmodulin | (RefSeq) probable calcium-binding protein CML46 (A)	ko04016: MAPK signaling pathway - plant ko04070: Phosphatidylinositol signaling system ko04626: Plant-pathogen interaction
HSP90A	Ccam07G000399	6.87777	6.22498	7.87005	9.93487	87.5395	126.72	142.831	65.3579	92.7469	66.2767	245.354	221.28	232.832	882.979	1056.61	1002.03	K04079 molecular chaperone HtpG | (RefSeq) heat shock protein 83 (A)	ko04141: Protein processing in endoplasmic reticulum ko04626: Plant-pathogen interaction
HSP90A	Ccam06G000747	2.01609	0.410881	1.87655	5.81973	2.7445	2.9933	3.4257	0.2466	0.4145	0.3327	2.9002	2.2968	2.8505	56.366	56.1544	53.9582	K04079 molecular chaperone HtpG | (RefSeq) heat shock protein 83-like (A)	ko04141: Protein processing in endoplasmic reticulum ko04626: Plant-pathogen interaction
HSP90B	Ccam03G000885	4.67683	5.03707	5.20094	6.11461	18.5999	27.5054	28.9514	29.4578	32.0486	34.1625	36.4793	36.425	34.4785	69.9977	69.2937	65.6626	K09487 heat shock protein 90kDa beta | (RefSeq) endoplasmin homolog (A)	ko04141: Protein processing in endoplasmic reticulum ko04626: Plant-pathogen interaction
HSP90B	Ccam09G000897	3.24682	3.60689	3.75817	1.14409	7.238	8.3097	10.1535	10.4378	12.2927	10.8958	12.5499	13.0309	12.0299	0.7355	1.4937	1.4943	K09487 heat shock protein 90kDa beta | (RefSeq) endoplasmin homolog isoform X1 (A)	ko04141: Protein processing in endoplasmic reticulum ko04626: Plant-pathogen interaction
CNGC	Ccam01G003032	1.42365	1.11003	1.14536	2.20387	1.5688	1.3575	2.1879	1.1647	1.1747	1.1363	1.2849	1.2998	1.0597	3.4742	4.0732	3.3082	K05391 cyclic nucleotide gated channel, plant | (RefSeq) cyclic nucleotide-gated ion channel 1-like (A)	ko04626: Plant-pathogen interaction
CNGC	Ccam01G003033	0.148804	0.220203	0.117774	2.95655	0.1807	0	0.1541	0.0967	0.0976	0.3132	0.2775	0	0	6.8294	7.1605	6.3212	K05391 cyclic nucleotide gated channel, plant | (RefSeq) cyclic nucleotide-gated ion channel 1-like (A)	ko04626: Plant-pathogen interaction
CNGC	Ccam01G003040	0.393094	0.550717	0.730649	2.04575	0.2883	0.2817	0.3715	0.4322	0.3529	0.6221	0.6376	0.7963	0.5533	3.2586	3.4791	2.6901	K05391 cyclic nucleotide gated channel, plant | (RefSeq) cyclic nucleotide-gated ion channel 1-like (A)	ko04626: Plant-pathogen interaction
CNGC	Ccam01G003043	0.961774	0.565437	1.53328	3.05522	1.6751	0.3897	0.9875	0.6643	0.134	0.7171	1.6769	2.4274	1.643	6.7513	8.4415	6.8473	K05391 cyclic nucleotide gated channel, plant | (RefSeq) cyclic nucleotide-gated ion channel 1-like (A)	ko04626: Plant-pathogen interaction
CNGC	Ccam01G003053	0.01566	0.0329862	0.105111	2.69523	0.0331	0	0	0.071	0	0	0.2443	0	0	4.6322	6.4134	5.5064	K05391 cyclic nucleotide gated channel, plant | (RefSeq) cyclic nucleotide-gated ion channel 1-like (A)	ko04626: Plant-pathogen interaction
CNGC	Ccam03G000620	1.26164	1.17488	1.47707	3.0908	1.3319	1.6248	1.252	1.5946	1.1213	1.091	1.6879	2.0517	1.6301	8.1089	6.598	7.9353	K05391 cyclic nucleotide gated channel, plant | (RefSeq) cyclic nucleotide-gated ion channel 1-like (A)	ko04626: Plant-pathogen interaction
CNGC	Ccam03G000623	0.629324	0.809382	1.16437	1.70958	0.481	0.4252	0.7535	0.7326	0.7966	0.729	1.1557	1.2424	1.3293	2.3143	2.4686	2.0434	K05391 cyclic nucleotide gated channel, plant | (RefSeq) cyclic nucleotide-gated ion channel 1-like (A)	ko04626: Plant-pathogen interaction
CNGC	Ccam03G000625	0.205294	0.294489	0.574652	2.04556	0.0478	0.1501	0.2717	0.0512	0.542	0.1381	0.3817	0.44	0.6603	3.3669	2.804	3.2356	K05391 cyclic nucleotide gated channel, plant | (RefSeq) cyclic nucleotide-gated ion channel 1-like (A)	ko04626: Plant-pathogen interaction
CNGC	Ccam03G000626	0.592434	0.735221	1.41855	3.32247	0.3071	0.6311	0.6078	0.609	0.6388	0.7494	1.5233	1.885	1.624	9.6161	9.1018	8.3352	K05391 cyclic nucleotide gated channel, plant | (RefSeq) cyclic nucleotide-gated ion channel 1-like (A)	ko04626: Plant-pathogen interaction
CNGC	Ccam06G001331	1.85169	2.19872	3.53531	6.11617	2.3074	2.3267	3.2731	3.4454	4.0008	3.352	11.6255	9.9144	10.3098	67.8459	71.0285	66.3083	K05391 cyclic nucleotide gated channel, plant | (RefSeq) cyclic nucleotide-gated ion channel 1-like (A)	ko04626: Plant-pathogen interaction
CNGC	Ccam09G001283	1.90189	1.87414	1.48712	3.36204	1.3979	4.0485	3.3111	2.3451	3.1704	2.5313	1.6888	1.7695	1.9583	8.2198	10.3245	9.4108	K05391 cyclic nucleotide gated channel, plant | (RefSeq) cyclic nucleotide-gated ion channel 1-like (A)	ko04626: Plant-pathogen interaction
CNGC	Ccam04G001998	2.23067	2.82086	2.80416	3.79969	3.144	3.7833	4.2161	5.5965	6.0654	6.569	6.2397	5.7361	5.9868	13.6666	13.0316	12.1229	K05391 cyclic nucleotide gated channel, plant | (RefSeq) probable cyclic nucleotide-gated ion channel 14 (A)	ko04626: Plant-pathogen interaction
CPK	Ccam04G002920	4.58127	4.6911	4.61959	6.49544	23.2251	22.3889	23.2117	24.9149	25.0125	24.5716	22.8006	24.2398	23.7306	94.0394	92.7979	81.39	K13412 calcium-dependent protein kinase [EC:2.7.11.1] | (RefSeq) calcium-dependent protein kinase 28-like (A)	ko04626: Plant-pathogen interaction
CPK	Ccam04G001779	1.39387	1.46564	2.12043	5.39412	1.1304	1.7467	2.1011	1.902	1.6277	1.7627	3.0861	3.2829	3.6978	41.4126	42.621	39.1962	K13412 calcium-dependent protein kinase [EC:2.7.11.1] | (RefSeq) calcium-dependent protein kinase 8-like (A)	ko04626: Plant-pathogen interaction
BAK1	Ccam02G002331	1.42947	1.65933	2.04407	3.56185	1.2213	1.6908	2.2693	1.9405	2.2408	2.3071	3.3074	3.1885	2.8878	10.725	10.9007	10.8027	K13416 brassinosteroid insensitive 1-associated receptor kinase 1 [EC:2.7.10.1 2.7.11.1] | (RefSeq) BRASSINOSTEROID INSENSITIVE 1-associated receptor kinase 1-like (A)	ko04016: MAPK signaling pathway - plant ko04075: Plant hormone signal transduction ko04626: Plant-pathogen interaction
BAK1	Ccam04G002798	1.44756	1.52515	1.53379	2.60434	1.2491	1.8211	2.1978	1.7196	1.6541	2.3031	1.8086	2.0705	1.8148	4.8714	5.7355	4.6865	K13416 brassinosteroid insensitive 1-associated receptor kinase 1 [EC:2.7.10.1 2.7.11.1] | (RefSeq) BRASSINOSTEROID INSENSITIVE 1-associated receptor kinase 1-like (A)	ko04016: MAPK signaling pathway - plant ko04075: Plant hormone signal transduction ko04626: Plant-pathogen interaction
BAK1	Ccam12G000718	0.824756	0.992984	1.41559	2.71615	0.6928	0.7606	0.8645	0.6875	1.1132	1.2109	2.1798	1.2833	1.6148	5.3614	6.7074	4.7872	K13416 brassinosteroid insensitive 1-associated receptor kinase 1 [EC:2.7.10.1 2.7.11.1] | (RefSeq) BRASSINOSTEROID INSENSITIVE 1-associated receptor kinase 1-like isoform X1 (A)	ko04016: MAPK signaling pathway - plant ko04075: Plant hormone signal transduction ko04626: Plant-pathogen interaction
BAK1	Ccam12G001182	0.551821	0.698923	0.76278	2.83421	0.3896	0.591	0.4249	0.4002	0.7986	0.6985	0.5861	0.732	0.7782	5.9567	6.7296	5.745	K13416 brassinosteroid insensitive 1-associated receptor kinase 1 [EC:2.7.10.1 2.7.11.1] | (RefSeq) BRASSINOSTEROID INSENSITIVE 1-associated receptor kinase 1-like isoform X1 (A)	ko04016: MAPK signaling pathway - plant ko04075: Plant hormone signal transduction ko04626: Plant-pathogen interaction
FLS2	Ccam12G000204	3.48191	3.40806	3.43085	0.0705036	9.9912	9.267	11.3591	6.6356	11.2	11.8404	9.9443	10.7695	8.7368	0	0.1579	0	K13420 LRR receptor-like serine/threonine-protein kinase FLS2 [EC:2.7.11.1] | (RefSeq) LRR receptor-like serine/threonine-protein kinase EFR (A)	ko04016: MAPK signaling pathway - plant ko04626: Plant-pathogen interaction
FLS2	Ccam09G001264	1.32953	1.67176	1.65395	0.741006	1.4513	1.1029	2.0794	2.0223	1.9753	2.5965	2.4913	2.1276	1.8541	0.797	0.3971	0.8596	K13420 LRR receptor-like serine/threonine-protein kinase FLS2 [EC:2.7.11.1] | (RefSeq) LRR receptor-like serine/threonine-protein kinase FLS2 (A)	ko04016: MAPK signaling pathway - plant ko04626: Plant-pathogen interaction
FLS2	Ccam05G001333	0.729109	1.28376	1.44104	2.88932	0.5146	0.5899	0.8914	1.3905	1.1908	1.7559	2.2578	1.579	1.3824	7.1289	6.5453	5.6315	K13420 LRR receptor-like serine/threonine-protein kinase FLS2 [EC:2.7.11.1] | (RefSeq) LRR receptor-like serine/threonine-protein kinase FLS2 (A)	ko04016: MAPK signaling pathway - plant ko04626: Plant-pathogen interaction
FLS2	Ccam07G001426	1.35094	1.75265	2.33216	3.06059	1.769	1.3616	1.538	2.4513	3.6524	1.3831	4.4745	4.0114	3.6542	7.092	7.7286	7.2222	K13420 LRR receptor-like serine/threonine-protein kinase FLS2 [EC:2.7.11.1] | (RefSeq) LRR receptor-like serine/threonine-protein kinase FLS2 (A)	ko04016: MAPK signaling pathway - plant ko04626: Plant-pathogen interaction
FLS2	Ccam12G000348	0.594946	1.01429	1.2453	4.06073	0.1968	0.4806	0.9446	1.0067	0.7556	1.3393	1.7997	1.107	1.2586	15.2514	15.8015	16.0201	K13420 LRR receptor-like serine/threonine-protein kinase FLS2 [EC:2.7.11.1] | (RefSeq) LRR receptor-like serine/threonine-protein kinase FLS2 (A)	ko04016: MAPK signaling pathway - plant ko04626: Plant-pathogen interaction
WRKY33	Ccam06G000204	1.59849	1.62302	1.17242	2.94557	1.7936	2.0652	2.2431	1.4724	2.389	2.4877	1.3956	1.72	0.7572	7.8755	7.5375	5.0338	K13424 WRKY transcription factor 33 | (RefSeq) probable WRKY transcription factor 33 (A)	ko04016: MAPK signaling pathway - plant ko04626: Plant-pathogen interaction
WRKY33	Ccam03G000614	4.90122	5.4078	6.29911	8.14626	26.3088	29.4219	31.1181	36.037	44.0703	44.8358	78.3834	77.6562	77.1995	267.794	295.697	284.151	K13424 WRKY transcription factor 33 | (RefSeq) tcw4 probable WRKY transcription factor 33 (A)	ko04016: MAPK signaling pathway - plant ko04626: Plant-pathogen interaction
WRKY33	Ccam03G003137	2.04196	2.32433	3.77946	6.49761	2.5512	3.1517	3.7367	3.9131	3.9964	4.1176	12.7352	13.5152	11.9877	89.9859	92.812	85.4353	K13424 WRKY transcription factor 33 | (RefSeq) WRKY transcription factor WRKY24-like isoform X1 (A)	ko04016: MAPK signaling pathway - plant ko04626: Plant-pathogen interaction
WRKY22	Ccam04G000119	0.885381	1.06884	1.07435	2.6446	1.2406	0.5821	0.7782	1.0993	0.924	1.2855	1.1563	0.9845	1.1821	5.9781	5.0729	4.77	K13425 WRKY transcription factor 22 | (GenBank) WRKY family transcription factor (A)	ko04016: MAPK signaling pathway - plant ko04626: Plant-pathogen interaction
WRKY22	Ccam07G000681	0.204094	0.776029	0.345274	1.72824	0.2192	0.0382	0.2077	1.1736	0.9075	0.2111	0.1347	0.5466	0.1683	1.9251	2.6452	2.4111	K13425 WRKY transcription factor 22 | (GenBank) WRKY family transcription factor (A)	ko04016: MAPK signaling pathway - plant ko04626: Plant-pathogen interaction
WRKY22	Ccam02G000068	4.39114	4.69609	5.40501	6.99079	17.3098	22.7395	20.2541	24.2005	26.2752	24.3403	39.8542	44.0298	40.3495	129.656	121.611	127.427	K13425 WRKY transcription factor 22 | (RefSeq) WRKY transcription factor 22 (A)	ko04016: MAPK signaling pathway - plant ko04626: Plant-pathogen interaction
WRKY22	Ccam03G002165	1.4567	0.806259	0.717815	1.97824	1.7483	1.5185	1.9876	0.7966	0.7633	0.6879	0.8226	0.2568	0.9422	2.6843	3.0181	3.1319	K13425 WRKY transcription factor 22 | (RefSeq) WRKY transcription factor 22 (A)	ko04016: MAPK signaling pathway - plant ko04626: Plant-pathogen interaction
NOA1	Ccam01G002080	0.54866	0.662959	0.610932	1.16052	0.2598	0.5827	0.5696	0.3179	0.8818	0.6005	0.4332	0.5979	0.5555	1.1691	1.2508	1.2879	K13427 nitric-oxide synthase, plant [EC:1.14.13.39] | (RefSeq) putative nitric oxide synthase isoform X1 (A)	ko00220: Arginine biosynthesis ko00330: Arginine and proline metabolism ko01100: Metabolic pathways ko01110: Biosynthesis of secondary metabolites ko04626: Plant-pathogen interaction
CERK1	Ccam01G002632	2.97589	3.39759	3.87103	4.74749	5.4188	6.999	8.4844	8.6185	10.0445	10.0173	14.8721	12.9087	13.1894	26.7153	27.7682	23.3097	K13429 chitin elicitor receptor kinase 1 | (RefSeq) chitin elicitor receptor kinase 1-like (A)	ko04626: Plant-pathogen interaction
CERK1	Ccam01G002670	0.505015	0.379326	0.70965	1.87101	0.3139	0.4043	0.549	0.2068	0.2607	0.4465	0.4746	0.6945	0.7505	2.3783	3.0136	2.6096	K13429 chitin elicitor receptor kinase 1 | (RefSeq) lysM domain receptor-like kinase 3 (A)	ko04626: Plant-pathogen interaction
CERK1	Ccam02G002672	0.901123	0.902346	0.873398	2.35014	0.4188	1.0959	1.1903	0.7474	0.9799	0.8874	0.9433	0.589	0.9911	3.6244	4.6757	4.0502	K13429 chitin elicitor receptor kinase 1 | (RefSeq) lysM domain receptor-like kinase 3 isoform X1 (A)	ko04626: Plant-pathogen interaction
PBS1	Ccam07G000703	0.21159	0.284711	0.329149	1.29075	0.0858	0.1497	0.2438	0.2756	0.2162	0.1652	0.281	0.329	0.1646	1.2773	1.4634	1.6104	K13430 serine/threonine-protein kinase PBS1 [EC:2.7.11.1] | (RefSeq) probable serine/threonine-protein kinase PBL7 isoform X1 (A)	ko04626: Plant-pathogen interaction
PBS1	Ccam07G000705	0.548504	0.73089	0.623638	2.12878	0.3673	0.6816	0.3607	0.3933	0.7033	0.9263	0.4718	0.5956	0.5575	3.3853	3.3348	3.4006	K13430 serine/threonine-protein kinase PBS1 [EC:2.7.11.1] | (RefSeq) probable serine/threonine-protein kinase PBL7 isoform X1 (A)	ko04626: Plant-pathogen interaction
PBS1	Ccam07G000706	0.927427	1.24969	1.25147	3.03656	0.7705	1.1649	0.7948	1.1458	1.5563	1.4512	1.6127	1.2642	1.2813	7.8937	6.7677	6.9967	K13430 serine/threonine-protein kinase PBS1 [EC:2.7.11.1] | (RefSeq) probable serine/threonine-protein kinase PBL7 isoform X1 (A)	ko04626: Plant-pathogen interaction
PBS1	Ccam04G002861	2.98669	3.18714	3.2974	4.20642	6.7612	7.0282	6.9929	8.6473	7.885	7.8147	8.6527	9.3472	8.5143	18.7968	17.9636	15.7596	K13430 serine/threonine-protein kinase PBS1 [EC:2.7.11.1] | (RefSeq) serine/threonine-protein kinase PBS1 (A)	ko04626: Plant-pathogen interaction
PBS1	Ccam05G000655	3.1132	3.32568	3.54482	4.52707	6.4667	7.9043	8.7448	9.2898	8.6539	9.1456	11.1524	10.4458	10.4283	21.0027	23.2136	22.0047	K13430 serine/threonine-protein kinase PBS1 [EC:2.7.11.1] | (RefSeq) serine/threonine-protein kinase PBS1 (A)	ko04626: Plant-pathogen interaction
PBS1	Ccam11G000555	2.11486	2.01472	1.94841	2.83496	4.1061	2.6105	3.4081	3.1289	2.8294	3.1736	2.3212	2.6959	3.6835	5.5113	5.6915	7.3375	K13430 serine/threonine-protein kinase PBS1 [EC:2.7.11.1] | (RefSeq) serine/threonine-protein kinase PBS1 (A)	ko04626: Plant-pathogen interaction
PBS1	Ccam04G002589	2.39226	2.74601	2.9822	4.52741	3.0063	4.9585	5.061	5.5307	5.7324	5.8669	7.672	6.3236	6.7687	21.8879	23.9081	20.5134	K13430 serine/threonine-protein kinase PBS1 [EC:2.7.11.1] | (RefSeq) serine/threonine-protein kinase PBS1 isoform X1 (A)	ko04626: Plant-pathogen interaction
PBS1	Ccam01G002927	1.98971	2.352	2.4836	3.6037	2.8335	3.3073	2.7939	3.7859	4.1163	4.4344	3.8817	5.5114	4.5039	12.7529	11.1118	9.7861	K13430 serine/threonine-protein kinase PBS1 [EC:2.7.11.1] | (RefSeq) serine/threonine-protein kinase PBS1-like (A)	ko04626: Plant-pathogen interaction
PTI6	Ccam03G000724	2.98214	2.82622	2.93459	4.42275	7.3172	6.4774	6.9325	5.8037	7.0244	5.5339	6.4926	7.1208	6.3446	21.523	15.7305	25.1821	K13434 pathogenesis-related genes transcriptional activator PTI6 | (RefSeq) ethylene-responsive transcription factor ERF069-like (A)	ko04626: Plant-pathogen interaction
PTO	Ccam06G000736	0.304329	0.117276	0.65072	4.39598	0.1512	0.0452	0.5649	0.1388	0.0933	0.025	0.4512	0.6961	0.5721	19.0801	20.7386	20.3782	K13435 serine/threonine-protein kinase Pto | (RefSeq) Pto serine/threonine protein kinase Pto (A)	ko04626: Plant-pathogen interaction
PTO	Ccam06G000737	5.60433	5.81932	6.88735	9.27004	42.1813	44.6716	57.3812	49.5304	62.3706	55.2254	118.79	117.159	116.221	610.1	632.529	606.853	K13435 serine/threonine-protein kinase Pto | (RefSeq) Pto serine/threonine protein kinase Pto (A)	ko04626: Plant-pathogen interaction
PTO	Ccam08G001039	2.48705	2.67908	3.16294	4.74782	3.59	5.2135	5.1785	5.0292	5.7774	5.4287	8.7341	6.9233	8.3158	23.1615	28.1806	26.5101	K13435 serine/threonine-protein kinase Pto | (RefSeq) Pto serine/threonine protein kinase Pto (A)	ko04626: Plant-pathogen interaction
PTO	Ccam03G000721	4.31114	4.50271	4.45249	5.83173	14.7568	20.1806	22.439	21.0354	22.0863	21.9022	22.2463	21.5109	19.0563	51.8631	58.5976	57.6407	K13435 serine/threonine-protein kinase Pto | (RefSeq) receptor-like protein kinase HERK 1 isoform X2 (A)	ko04626: Plant-pathogen interaction
PTI1	Ccam01G000500	0.20369	0.250969	0.264381	0.796975	0.1387	0.2905	0.0394	0.1857	0.2248	0.1604	0.1278	0.2395	0.2396	0.437	0.9958	0.8288	K13436 pto-interacting protein 1 [EC:2.7.11.1] | (Kazusa) Lj5g3v1548740.1 - (A)	ko04626: Plant-pathogen interaction
PTI1	Ccam05G000272	3.08175	2.7644	2.88861	0.465916	6.7852	6.7482	9.0607	5.3086	5.5004	6.6494	7.2967	6.7954	5.2796	0.5039	0.4013	0.2503	K13436 pto-interacting protein 1 [EC:2.7.11.1] | (RefSeq) PTI1-like tyrosine-protein kinase 3 (A)	ko04626: Plant-pathogen interaction
PTI1	Ccam10G001791	2.73937	2.86354	4.53164	7.84993	3.6571	5.7589	8.4603	5.5845	6.8002	6.5059	22.4654	21.9202	22.0054	232.184	234.405	222.707	K13436 pto-interacting protein 1 [EC:2.7.11.1] | (RefSeq) pto-interacting protein 1-like (A)	ko04626: Plant-pathogen interaction
XA21	Ccam08G001613	0.140494	0.212342	0.233086	0.551722	0.1386	0.0645	0.105	0.1319	0.1663	0.178	0.227	0.124	0.1773	0.5821	0.3844	0.438	K13437 receptor kinase-like protein | (RAP-DB) Os11g0569733 Similar to Leucine Rich Repeat family protein. (A)	ko04626: Plant-pathogen interaction
XA21	Ccam08G001636	0.89601	0.674436	0.931365	2.30274	0.7546	0.6387	1.2413	0.5673	0.5549	0.6681	1.006	0.6836	1.0537	4.138	3.4472	4.2565	K13437 receptor kinase-like protein | (RefSeq) probable LRR receptor-like serine/threonine-protein kinase At3g47570 (A)	ko04626: Plant-pathogen interaction
XA21	Ccam06G000387	1.95879	2.08304	2.33215	4.8119	1.9922	2.6987	4.3079	2.8443	3.5578	3.3411	4.1593	4.3303	3.643	26.2354	28.33	26.7415	K13447 respiratory burst oxidase [EC:1.6.3.- 1.11.1.-] | (RefSeq) respiratory burst oxidase homolog protein C (A)	ko04016: MAPK signaling pathway - plant ko04626: Plant-pathogen interaction
CML	Ccam06G001230	5.57055	5.31136	5.70126	7.81811	44.1127	46.4577	49.1309	39.4422	44.9239	32.7101	51.6573	51.4857	49.9622	220.228	221.154	232.862	K13448 calcium-binding protein CML | (RefSeq) calcium-binding protein CML42-like (A)	ko04626: Plant-pathogen interaction
CML	Ccam11G001644	2.37498	2.23846	3.63931	7.27159	5.1597	3.2955	4.2753	3.2775	3.6834	4.2454	11.0667	11.0699	12.2842	146.954	162.982	151.047	K13448 calcium-binding protein CML | (RefSeq) probable calcium-binding protein CML10 (A)	ko04626: Plant-pathogen interaction
CML	Ccam03G002906	1.10017	0.971988	1.41366	3.46383	1.3461	1.0064	1.0931	1.2354	0.5192	1.2224	1.6537	1.217	2.214	10.9031	9.0013	10.2832	K13448 calcium-binding protein CML | (RefSeq) probable calcium-binding protein CML11 (A)	ko04626: Plant-pathogen interaction
CML	Ccam05G002159	0.18659	1.201	1.11548	2.30728	0	0.3207	0.1161	1.0935	1.9852	0.9443	1.2546	1.6452	0.7055	3.7431	3.8241	4.2991	K13448 calcium-binding protein CML | (RefSeq) probable calcium-binding protein CML16 (A)	ko04626: Plant-pathogen interaction
CML	Ccam01G003472	1.37572	1.6034	1.49651	2.2413	2.1715	1.0824	1.6459	2.2144	3.4619	0.9561	2.1597	1.6659	1.6668	3.0795	5.0339	3.2943	K13448 calcium-binding protein CML | (RefSeq) probable calcium-binding protein CML18 (A)	ko04626: Plant-pathogen interaction
CML	Ccam02G002272	8.31448	8.17735	8.70045	10.2956	316.518	342.758	294.598	269.341	355.228	250.908	402.535	419.4	423.37	1278.25	1247.35	1242.26	K13448 calcium-binding protein CML | (RefSeq) probable calcium-binding protein CML18 (A)	ko04626: Plant-pathogen interaction
CML	Ccam05G000963	4.32879	4.154	4.15471	5.21692	18.3632	19.6026	19.3418	17.0763	15.6803	17.7122	15.5404	18.6804	16.358	37.1	36.1825	35.3151	K13448 calcium-binding protein CML | (RefSeq) probable calcium-binding protein CML21 (A)	ko04626: Plant-pathogen interaction
CML	Ccam02G001034	3.47631	3.70836	3.33572	4.1502	11.7039	10.1121	8.7653	11.7365	13.5428	11.0583	6.9614	11.5441	9.3045	21.1734	17.7401	12.4711	K13448 calcium-binding protein CML | (RefSeq) probable calcium-binding protein CML36 (A)	ko04626: Plant-pathogen interaction
CML	Ccam02G000991	3.31854	3.50258	3.45889	5.9701	7.9325	8.9468	10.1759	10.1391	10.8694	10.0121	10.8312	8.7304	10.5485	60.106	64.4217	60.6219	K13448 calcium-binding protein CML | (RefSeq) probable calcium-binding protein CML49 (A)	ko04626: Plant-pathogen interaction
CML	Ccam03G001501	0.210301	0.0230507	0.0724895	1.97235	0	0.0953	0.4138	0	0.0491	0	0	0.0524	0.1048	2.6581	2.6127	3.5722	K13448 calcium-binding protein CML | (RefSeq) probable calcium-binding protein CML49 (A)	ko04626: Plant-pathogen interaction
CML	Ccam10G000232	6.42573	6.46952	6.3471	8.91469	68.4831	88.4465	101.228	87.2447	85.7288	89.9303	81.7348	79.2587	80.2491	503.318	483.947	458.592	K13448 calcium-binding protein CML | (RefSeq) probable calcium-binding protein CML50 (A)	ko04626: Plant-pathogen interaction
CML	Ccam02G003470	7.48954	7.00129	7.71669	9.22613	223.316	165.96	153.975	121.157	140.145	120.959	198.916	207.564	222.244	619.919	570.995	603.784	K13448 calcium-binding protein CML | (RefSeq) putative calcium-binding protein CML19 (A)	ko04626: Plant-pathogen interaction
RPM1	novel.3135	2.14018	2.19658	2.3639	0.966735	3.4852	2.3793	4.6515	3.4885	2.8639	4.5537	5.1196	4.2721	3.2277	0.6943	1.6078	0.6896	K13457 disease resistance protein RPM1 | (RefSeq) disease resistance protein RPM1-like (A)	ko04626: Plant-pathogen interaction
RPM1	novel.3430	2.56843	2.85313	2.70531	0.927391	4.2804	5.6524	4.9413	7.5449	6.3296	5.0235	5.097	5.3045	6.2173	0.7543	0.9864	0.974	K13457 disease resistance protein RPM1 | (RefSeq) disease resistance protein RPM1-like (A)	ko04626: Plant-pathogen interaction
RPM1	Ccam05G000303	2.35211	2.21762	2.7383	0.628187	3.6768	3.8151	4.9104	3.3525	4.0055	3.6187	5.6416	5.9123	5.4719	0.6989	0.3407	0.6211	K13457 disease resistance protein RPM1 | (RefSeq) disease resistance protein RPM1 (A)	ko04626: Plant-pathogen interaction
RPM1	Ccam05G000984	2.88345	2.98303	3.10209	0.848998	5.6199	6.1174	7.5279	6.5297	6.4083	7.8603	7.4003	7.757	7.6063	0.6335	0.9515	0.8333	K13457 disease resistance protein RPM1 | (RefSeq) disease resistance protein RPM1-like (A)	ko04626: Plant-pathogen interaction
RPM1	Ccam06G001387	2.1645	2.12783	2.4909	0.00938159	2.7802	2.6767	5.4828	2.9586	3.0211	4.2449	5.3767	4.7397	3.8531	0.0197	0	0	K13457 disease resistance protein RPM1 | (RefSeq) disease resistance protein RPM1-like (A)	ko04626: Plant-pathogen interaction
RPM1	Ccam09G001456	1.83844	1.87846	1.58146	0.361057	2.1416	2.4487	3.2215	2.0815	2.7399	3.3132	1.8216	2.237	1.9347	0.2264	0.329	0.2999	K13457 disease resistance protein RPM1 | (RefSeq) probable disease resistance protein RF9 (A)	ko04626: Plant-pathogen interaction
RPM1	Ccam05G000941	0.737272	0.7121	0.786548	2.18322	0.6757	0.6648	0.6606	0.5643	0.7297	0.6248	0.9795	0.4976	0.7313	3.5601	4.099	3.0289	K13457 disease resistance protein RPM1 | (RefSeq) disease resistance protein RPM1 (A)	ko04626: Plant-pathogen interaction
RPM1	Ccam09G001749	3.83547	3.69463	3.72688	4.57265	12.6471	13.0494	14.1732	15.8636	8.9756	11.903	12.2084	10.6032	14.1453	23.3856	21.425	23.6403	K13457 disease resistance protein RPM1 | (RefSeq) disease resistance protein RPM1 (A)	ko04626: Plant-pathogen interaction
RPM1	Ccam05G000947	0.926312	0.631398	0.690761	2.70057	1.22	0.7906	0.7266	0.5599	0.8784	0.2686	1.142	0.4011	0.4013	6.8543	5.0038	4.8254	K13457 disease resistance protein RPM1 | (RefSeq) disease resistance protein RPM1 isoform X2 (A)	ko04626: Plant-pathogen interaction
RPM1	Ccam02G002761	1.55996	1.58746	2.11575	4.63456	1.5518	2.1107	2.2291	2.2387	1.8465	1.944	3.0253	3.5394	3.4557	21.7349	25.7271	24.2221	K13457 disease resistance protein RPM1 | (RefSeq) disease resistance protein RPM1 isoform X3 (A)	ko04626: Plant-pathogen interaction
RPM1	Ccam05G000038	3.63333	3.61619	4.95813	6.35849	10.0301	10.1625	14.5197	9.8545	12.8003	11.3098	31.3055	30.0797	28.9148	81.265	81.3333	80.5647	K13457 disease resistance protein RPM1 | (RefSeq) disease resistance protein RPM1-like (A)	ko04626: Plant-pathogen interaction
RPM1	Ccam05G000301	1.96145	2.161	2.19282	2.90942	2.4053	2.9621	3.3781	3.7573	3.7285	2.9764	3.6157	3.582	3.5188	5.3159	7.2413	7.1478	K13457 disease resistance protein RPM1 | (RefSeq) disease resistance protein RPM1-like (A)	ko04626: Plant-pathogen interaction
RPM1	Ccam05G001031	0.483112	0.545279	1.70581	4.15498	0.108	0.2828	0.9213	0.5206	0.8168	0.1249	2.9868	1.7407	2.177	15.3466	22.3212	13.8302	K13457 disease resistance protein RPM1 | (RefSeq) disease resistance protein RPM1-like (A)	ko04626: Plant-pathogen interaction
RPM1	Ccam11G001135	1.49753	1.76593	2.01838	3.17038	1.6167	1.8875	1.9794	2.4135	2.7364	2.0842	3.4758	3.2377	2.5057	8.5468	7.9556	7.5346	K13457 disease resistance protein RPM1 | (RefSeq) disease resistance protein RPM1-like (A)	ko04626: Plant-pathogen interaction
RPM1	Ccam02G000048	3.28707	3.66655	3.94638	4.83127	7.4412	8.3845	10.7411	11.8586	10.8516	12.4354	15.4115	14.635	13.2787	26.4031	27.6881	28.3476	K13457 disease resistance protein RPM1 | (RefSeq) probable disease resistance protein RF9 (A)	ko04626: Plant-pathogen interaction
RPS2	Ccam04G002015	3.09974	3.66892	3.95221	0.95643	6.3823	7.3139	9.2647	12.5772	9.9352	12.8588	14.8806	13.7912	14.7883	1.2397	0.9536	0.67	K13459 disease resistance protein RPS2 | (RefSeq) disease resistance protein At4g27190-like (A)	ko04626: Plant-pathogen interaction
RPS2	Ccam04G002003	2.64628	2.93838	3.04418	1.03477	4.7689	4.7395	6.4108	6.7224	7.3801	5.9602	7.6874	6.6938	7.3973	0.8644	1.3606	0.954	K13459 disease resistance protein RPS2 | (RefSeq) probable disease resistance protein At1g12280 (A)	ko04626: Plant-pathogen interaction
RPS2	novel.1492	2.93508	3.87414	3.72496	0.513102	5.7028	5.93	8.6305	15.2053	11.6652	14.3614	12.5279	11.5168	12.6537	0.4759	0.5657	0.2578	K13459 disease resistance protein RPS2 | (RefSeq) probable disease resistance protein At1g12280 (A)	ko04626: Plant-pathogen interaction
RPS2	Ccam07G002086	2.5837	2.39578	2.37042	1.32154	4.3535	5.0405	5.662	3.9377	4.5414	4.3267	4.437	3.7383	4.3669	1.19	1.8938	1.4635	K13459 disease resistance protein RPS2 | (RefSeq) probable disease resistance protein At4g27220 (A)	ko04626: Plant-pathogen interaction
RPS2	novel.2126	2.36189	2.37458	2.53177	1.07724	3.7891	4.9237	3.788	3.7541	4.1862	4.6564	4.3877	4.661	5.3405	0.9978	1.2232	1.115	K13459 disease resistance protein RPS2 | (RefSeq) probable disease resistance protein At4g27220 (A)	ko04626: Plant-pathogen interaction
RPS2	Ccam10G000308	3.84172	4.19793	5.74008	7.35379	11.271	13.2864	15.812	15.584	20.4921	16.3438	59.4864	47.9234	50.5984	167.983	166.119	153.977	K13459 disease resistance protein RPS2 | (RefSeq) disease resistance protein At4g27190 (A)	ko04626: Plant-pathogen interaction
RPS2	Ccam01G000146	0.864433	1.09681	1.10237	2.87222	0.9566	0.5601	0.977	0.9202	1.0857	1.443	0.8367	1.4553	1.1948	6.0918	6.4969	6.3831	K13459 disease resistance protein RPS2 | (RefSeq) disease resistance protein At4g27190-like (A)	ko04626: Plant-pathogen interaction
RPS2	Ccam01G000151	0.919355	1.07828	1.1476	2.27267	0.6743	1.0924	0.931	1.1519	0.815	1.4104	1.3216	1.1455	1.1831	3.8438	4.1888	3.4892	K13459 disease resistance protein RPS2 | (RefSeq) disease resistance protein At4g27190-like (A)	ko04626: Plant-pathogen interaction
RPS2	Ccam01G000196	0.775628	1.22474	1.37518	1.97474	0.4747	0.3764	1.4718	1.3708	1.0098	1.6792	2.1737	1.4897	1.209	2.6692	3.3756	2.7823	K13459 disease resistance protein RPS2 | (RefSeq) disease resistance protein At4g27190-like (A)	ko04626: Plant-pathogen interaction
RPS2	Ccam03G002055	0.390127	0.741356	1.43388	3.4677	0.127	0.2659	0.5776	0.5667	1.1431	0.3915	1.6125	1.559	1.9498	10.2812	9.9884	9.9234	K13459 disease resistance protein RPS2 | (RefSeq) disease resistance protein At4g27190-like isoform X1 (A)	ko04626: Plant-pathogen interaction
RPS2	Ccam02G000969	2.81852	3.25995	3.64584	4.67668	5.016	5.62	7.8148	7.9768	7.9852	9.8988	11.937	12.5061	10.2242	24.0887	30.1002	20.44	K13459 disease resistance protein RPS2 | (RefSeq) LOW QUALITY PROTEIN: disease resistance protein RPS2 (A)	ko04626: Plant-pathogen interaction
RPS2	Ccam01G000243	1.30055	1.31391	1.45355	2.2177	1.0441	1.2805	2.2061	1.2422	1.3326	1.9381	2.2285	1.5898	1.4571	3.7931	3.8834	3.2998	K13459 disease resistance protein RPS2 | (RefSeq) probable disease resistance protein At1g61300 (A)	ko04626: Plant-pathogen interaction
RPS2	novel.2163	1.17989	1.36911	1.53244	3.53213	1.0838	1.4385	1.2886	1.3577	1.7978	1.6129	2.2192	1.8667	1.623	9.7368	11.7514	10.3084	K13459 disease resistance protein RPS2 | (RefSeq) probable disease resistance protein At4g27220 (A)	ko04626: Plant-pathogen interaction
RPS2	novel.5699	0.361292	0.452731	0.516223	1.00785	0.3777	0.1839	0.2996	0.3668	0.2276	0.5279	0.3992	0.5559	0.3438	1.0865	1.1073	0.8494	K13459 disease resistance protein RPS2 | (RefSeq) probable disease resistance protein At4g27220 (A)	ko04626: Plant-pathogen interaction
RPS2	Ccam08G001074	1.21037	1.40557	1.43731	3.65007	1.1894	1.1351	1.6505	1.5919	1.4734	1.9003	2.1059	1.4492	1.611	12.1611	12.2701	10.3285	K13459 disease resistance protein RPS2 | (RefSeq) probable disease resistance protein At4g27220 isoform X1 (A)	ko04626: Plant-pathogen interaction
RPS2	Ccam11G001750	1.6399	1.45889	1.31244	2.8132	2.2085	1.7981	2.3714	1.4452	1.9876	1.8436	1.3567	1.4119	1.6952	7.4487	5.8199	5.0257	K13459 disease resistance protein RPS2 | (RefSeq) probable disease resistance protein At4g27220 isoform X1 (A)	ko04626: Plant-pathogen interaction
RPS2	Ccam04G000633	0.50344	0.853126	0.65316	3.36681	0.2769	0.5153	0.4723	0.6095	1.0966	0.7468	0.7183	0.478	0.5314	9.851	9.5253	8.6123	K13459 disease resistance protein RPS2 | (RefSeq) putative disease resistance protein At1g63350 (A)	ko04626: Plant-pathogen interaction
EIX1_2	Ccam05G001227	5.07993	5.7589	5.81394	3.72077	25.9381	32.0198	42.5002	52.1655	47.6143	60.4347	60.4386	55.6382	50.1639	13.728	13.1238	10.0179	K13466 EIX receptor 1/2 | (RefSeq) receptor-like protein EIX1 (A)	ko04626: Plant-pathogen interaction
EIX1_2	Ccam05G000501	3.7968	4.51071	4.393	1.90209	9.2899	13.8831	16.5285	20.5563	21.231	23.7198	22.4772	19.5065	18.2634	2.562	2.8899	2.7681	K13466 EIX receptor 1/2 | (RefSeq) receptor-like protein EIX2 (A)	ko04626: Plant-pathogen interaction
EIX1_2	Ccam01G001965	0.699882	1.15044	1.05031	2.29957	0.57	0.3671	0.9969	1.0798	1.3731	1.2162	1.4544	1.0595	0.7572	4.3189	3.8857	3.5917	K13466 EIX receptor 1/2 | (RefSeq) hypothetical protein (A)	ko04626: Plant-pathogen interaction
EIX1_2	Ccam09G001459	1.53409	1.87865	2.59615	3.37501	1.8555	1.4862	2.4214	2.1941	2.9448	2.9465	5.7882	5.1987	4.2541	9.4625	10.1708	8.5548	K13466 EIX receptor 1/2 | (RefSeq) hypothetical protein (A)	ko04626: Plant-pathogen interaction
EIX1_2	Ccam01G001966	0.998252	1.44558	0.943283	3.15997	0.9872	1.1526	0.8634	1.301	1.6403	2.326	1.2129	1.0487	0.5683	8.6987	7.1095	8.0789	K13466 EIX receptor 1/2 | (RefSeq) receptor-like protein 12 (A)	ko04626: Plant-pathogen interaction
EIX1_2	Ccam01G002575	1.1661	1.35718	1.6295	4.95993	1.0918	1.2155	1.4384	1.299	1.6471	1.7628	1.9376	2.7123	1.7161	30.115	32.7313	27.7248	K13466 EIX receptor 1/2 | (RefSeq) receptor-like protein EIX1 (A)	ko04626: Plant-pathogen interaction
EIX1_2	Ccam05G001229	1.16684	1.18968	1.14746	2.15238	0.9451	1.0453	1.8449	1.3366	1.271	1.2366	1.4021	1.2107	1.0471	3.2886	3.5837	3.4695	K13466 EIX receptor 1/2 | (RefSeq) receptor-like protein EIX1 (A)	ko04626: Plant-pathogen interaction
EIX1_2	Ccam01G001952	1.43892	1.7956	1.85002	2.9156	1.1028	1.9938	2.1656	1.7175	1.7323	4.6349	2.217	2.538	3.1165	6.7752	8.0089	5.1329	K13466 EIX receptor 1/2 | (RefSeq) receptor-like protein EIX2 (A)	ko04626: Plant-pathogen interaction
EIX1_2	Ccam02G000441	1.69673	1.93937	2.38815	4.13576	2.1734	1.9062	2.6936	2.474	2.8336	3.2363	5.0759	4.4163	3.3591	15.5431	18.8934	15.506	K13466 EIX receptor 1/2 | (RefSeq) receptor-like protein EIX2 (A)	ko04626: Plant-pathogen interaction
EIX1_2	Ccam02G000447	2.75948	3.27386	4.03192	4.92707	4.7197	5.7461	7.047	9.3482	8.116	8.5923	16.5494	14.615	14.9728	27.8429	33.6794	27.1497	K13466 EIX receptor 1/2 | (RefSeq) receptor-like protein EIX2 (A)	ko04626: Plant-pathogen interaction
EIX1_2	Ccam05G001214	0.564716	1.04415	0.904133	3.12781	0.2404	0.3523	0.9291	1.1839	0.5711	1.5558	1.5356	0.5532	0.6642	9.4714	8.1611	5.9621	K13466 EIX receptor 1/2 | (RefSeq) receptor-like protein EIX2 isoform X1 (A)	ko04626: Plant-pathogen interaction
CEBIP	Ccam05G000646	0.426564	0.712525	0.426893	0.988028	0.3418	0.1431	0.5829	0.8052	0.3322	0.8297	0.294	0.472	0.2755	0.9788	0.8533	1.1278	K13473 chitin elicitor-binding protein | (RefSeq) chitin elicitor-binding protein (A)	ko04626: Plant-pathogen interaction
CEBIP	Ccam08G000853	1.38497	1.5057	1.34607	1.95021	2.2741	1.4476	1.2229	1.8098	1.759	1.9536	1.6613	1.556	1.4153	2.1473	2.8387	3.7763	K13473 chitin elicitor-binding protein | (RefSeq) chitin elicitor-binding protein-like isoform X1 (A)	ko04626: Plant-pathogen interaction
MPK6	Ccam07G000772	0.884112	0.910975	0.826631	1.39834	0.7089	0.7135	1.147	1.051	0.5889	1.04	1.0384	0.7844	0.5337	1.624	1.7698	1.5201	K14512 mitogen-activated protein kinase 6 [EC:2.7.11.24] | (RefSeq) mitogen-activated protein kinase homolog MMK1 (A)	ko04016: MAPK signaling pathway - plant ko04075: Plant hormone signal transduction ko04626: Plant-pathogen interaction
KCS	Ccam07G001064	3.33217	3.90367	3.75683	0.147412	9.5721	8.4885	9.1834	13.5866	15.9358	12.5707	13.0495	12.0031	12.5222	0.2186	0.0397	0.0724	K15397 3-ketoacyl-CoA synthase [EC:2.3.1.199] | (RefSeq) 3-ketoacyl-CoA synthase 11 (A)	ko00062: Fatty acid elongation ko01100: Metabolic pathways ko01110: Biosynthesis of secondary metabolites ko04626: Plant-pathogen interaction
KCS	Ccam07G001067	3.10912	3.87334	3.72251	0.0503997	8.2995	7.9609	6.7091	13.4485	14.8251	12.766	12.5228	13.0366	11.1181	0.0361	0	0.0718	K15397 3-ketoacyl-CoA synthase [EC:2.3.1.199] | (RefSeq) 3-ketoacyl-CoA synthase 11 (A)	ko00062: Fatty acid elongation ko01100: Metabolic pathways ko01110: Biosynthesis of secondary metabolites ko04626: Plant-pathogen interaction
KCS	Ccam07G001822	1.3296	1.30064	2.34061	3.68028	1.3598	1.1646	2.1081	0.9266	1.4685	2.1432	3.9487	3.983	4.2699	13.8767	11.7274	10.1269	K15397 3-ketoacyl-CoA synthase [EC:2.3.1.199] | (RefSeq) 3-ketoacyl-CoA synthase 11 (A)	ko00062: Fatty acid elongation ko01100: Metabolic pathways ko01110: Biosynthesis of secondary metabolites ko04626: Plant-pathogen interaction
KCS	Ccam02G002583	3.817	3.74743	4.69335	6.77362	10.0747	13.6719	16.2298	11.4202	14.7081	11.417	25.8439	24.6973	24.1062	110.778	108.964	105.556	K15397 3-ketoacyl-CoA synthase [EC:2.3.1.199] | (RefSeq) 3-ketoacyl-CoA synthase 11-like (A)	ko00062: Fatty acid elongation ko01100: Metabolic pathways ko01110: Biosynthesis of secondary metabolites ko04626: Plant-pathogen interaction
KCS	Ccam04G001508	1.85018	2.0771	2.49501	6.08356	1.808	3.1291	3.0423	2.9169	3.3325	3.4272	4.6204	4.7992	4.4965	63.1528	73.3648	64.3762	K15397 3-ketoacyl-CoA synthase [EC:2.3.1.199] | (RefSeq) 3-ketoacyl-CoA synthase 11-like (A)	ko00062: Fatty acid elongation ko01100: Metabolic pathways ko01110: Biosynthesis of secondary metabolites ko04626: Plant-pathogen interaction
KCS	Ccam04G002221	6.27274	6.62523	5.84135	7.12092	84.7469	87.1455	60.1549	99.0663	105.245	89.487	53.9873	57.9624	57.1335	153.4	125.19	137.409	K15397 3-ketoacyl-CoA synthase [EC:2.3.1.199] | (RefSeq) 3-ketoacyl-CoA synthase 17-like (A)	ko00062: Fatty acid elongation ko01100: Metabolic pathways ko01110: Biosynthesis of secondary metabolites ko04626: Plant-pathogen interaction
KCS	Ccam07G001068	3.66824	4.2862	4.29189	0.0872956	11.613	12.09	11.4449	16.1855	21.8117	17.9453	17.8731	19.4279	18.4938	0.0723	0.1182	0	K15397 3-ketoacyl-CoA synthase [EC:2.3.1.199] | (RefSeq) 3-ketoacyl-CoA synthase 20-like (A)	ko00062: Fatty acid elongation ko01100: Metabolic pathways ko01110: Biosynthesis of secondary metabolites ko04626: Plant-pathogen interaction
FRK1	Ccam02G003318	4.29267	4.36757	4.4207	1.68995	15.2707	18.8513	22.3061	18.1624	18.8405	22.1371	21.8683	20.6495	18.8432	1.9374	2.5536	2.2177	K16224 senescence-induced receptor-like serine/threonine-protein kinase | (RefSeq) senescence-induced receptor-like serine/threonine-protein kinase (A)	ko04016: MAPK signaling pathway - plant ko04626: Plant-pathogen interaction
FRK1	Ccam02G003331	2.05984	2.5475	2.73321	0.00999429	3.3421	2.9602	3.2151	4.7191	4.5217	5.3274	6.3396	5.8322	4.8628	0.021	0	0	K16224 senescence-induced receptor-like serine/threonine-protein kinase | (RefSeq) senescence-induced receptor-like serine/threonine-protein kinase (A)	ko04016: MAPK signaling pathway - plant ko04626: Plant-pathogen interaction
FRK1	Ccam02G003333	4.62371	4.94928	5.06039	2.45756	21.1566	24.6085	25.4083	28.7161	26.6595	34.8762	32.7557	31.7811	32.5749	5.1198	5.1682	3.3904	K16224 senescence-induced receptor-like serine/threonine-protein kinase | (RefSeq) senescence-induced receptor-like serine/threonine-protein kinase (A)	ko04016: MAPK signaling pathway - plant ko04626: Plant-pathogen interaction
FRK1	Ccam02G003319	5.3596	5.53007	5.58682	4.15397	33.6963	40.2988	47.3042	43.3319	42.1048	50.6309	51.4583	46.718	43.3511	15.8119	18.6941	16.0396	K16224 senescence-induced receptor-like serine/threonine-protein kinase | (RefSeq) senescence-induced receptor-like serine/threonine-protein kinase isoform X2 (A)	ko04016: MAPK signaling pathway - plant ko04626: Plant-pathogen interaction
FRK1	Ccam02G003329	2.93296	3.37369	3.67652	1.37439	6.642	5.1648	8.4537	9.8461	7.2105	11.5055	12.8657	11.4152	11.1433	2.1342	1.249	1.4722	K16224 senescence-induced receptor-like serine/threonine-protein kinase | (RefSeq) senescence-induced receptor-like serine/threonine-protein kinase isoform X2 (A)	ko04016: MAPK signaling pathway - plant ko04626: Plant-pathogen interaction
FRK1	Ccam01G002769	2.06305	2.34833	1.84097	3.64624	2.8126	2.3697	4.6795	4.04	2.8153	5.8674	2.7813	2.5261	2.4485	11.4724	10.2757	12.9568	K16224 senescence-induced receptor-like serine/threonine-protein kinase | (RefSeq) senescence-induced receptor-like serine/threonine-protein kinase (A)	ko04016: MAPK signaling pathway - plant ko04626: Plant-pathogen interaction
FRK1	Ccam02G003323	0	0	0	2.07034	0	0	0	0	0	0	0	0	0	3.3746	3.3809	2.8655	K16224 senescence-induced receptor-like serine/threonine-protein kinase | (RefSeq) senescence-induced receptor-like serine/threonine-protein kinase (A)	ko04016: MAPK signaling pathway - plant ko04626: Plant-pathogen interaction
FRK1	Ccam02G003325	1.74634	1.71897	1.73456	2.59671	2.3567	1.7846	3.0404	2.255	2.0217	2.6273	3.4704	1.7118	2.0399	5.0735	5.5497	4.5642	K16224 senescence-induced receptor-like serine/threonine-protein kinase | (RefSeq) senescence-induced receptor-like serine/threonine-protein kinase (A)	ko04016: MAPK signaling pathway - plant ko04626: Plant-pathogen interaction
FRK1	Ccam02G003334	0.681867	1.08398	1.28659	2.72859	0.6872	0.654	0.4794	0.8362	0.9109	1.715	1.5159	1.3839	1.4206	5.9575	5.5369	5.4023	K16224 senescence-induced receptor-like serine/threonine-protein kinase | (RefSeq) senescence-induced receptor-like serine/threonine-protein kinase (A)	ko04016: MAPK signaling pathway - plant ko04626: Plant-pathogen interaction
FRK1	Ccam02G003299	0.0618839	0.12746	0.0690895	1.37741	0	0.1056	0.0287	0.081	0.1089	0.0874	0.062	0.0871	0	1.5309	2.3608	1.0616	K16224 senescence-induced receptor-like serine/threonine-protein kinase | (RefSeq) senescence-induced receptor-like serine/threonine-protein kinase isoform X2 (A)	ko04016: MAPK signaling pathway - plant ko04626: Plant-pathogen interaction
FRK1	Ccam02G003340	0.943769	1.27429	1.24256	2.74696	1.0507	0.6177	1.1454	1.5257	1.1036	1.6635	1.4676	1.3084	1.3257	5.2756	5.8928	5.9936	K16224 senescence-induced receptor-like serine/threonine-protein kinase | (RefSeq) senescence-induced receptor-like serine/threonine-protein kinase isoform X2 (A)	ko04016: MAPK signaling pathway - plant ko04626: Plant-pathogen interaction
FRK1	Ccam03G001032	0.13968	0.0294258	0.137557	1.43908	0.0876	0.1528	0.0664	0	0.0631	0	0.0718	0.2016	0.0336	2.007	1.2394	1.9604	K16224 senescence-induced receptor-like serine/threonine-protein kinase | (RefSeq) senescence-induced receptor-like serine/threonine-protein kinase isoform X2 (A)	ko04016: MAPK signaling pathway - plant ko04626: Plant-pathogen interaction
WRKY52	Ccam03G000705	4.18598	4.62996	5.66152	6.82915	17.2836	18.0492	16.3132	21.3875	30.0679	20.8248	45.3233	50.0975	53.7856	118.132	113.062	107.185	K16225 probable WRKY transcription factor 52 | (RefSeq) disease resistance protein RRS1-like (A)	ko04626: Plant-pathogen interaction
WRKY52	Ccam03G002368	4.1382	4.34767	5.16616	6.58942	16.7115	16.0537	17.0755	17.6676	22.579	18.1745	33.1362	39.7593	32.2713	100.759	90.8787	94.5095	K16225 probable WRKY transcription factor 52 | (RefSeq) disease resistance protein RRS1-like (A)	ko04626: Plant-pathogen interaction
WRKY2	Ccam01G001213	3.41073	3.43024	3.86009	4.72341	12.4916	9.502	7.4891	7.7415	11.8856	10.1205	14.36	12.5719	13.6886	26.5006	24.9684	24.8153	K18835 WRKY transcription factor 2 | (RefSeq) probable WRKY transcription factor 2 isoform X1 (A)	ko04626: Plant-pathogen interaction
PIK1	Ccam07G001213	2.91756	3.2798	3.50739	6.04727	5.9586	6.9506	6.7965	8.1108	10.1573	8.0123	11.3397	9.7473	10.0889	65.1298	69.9787	60.6176	K18873 pathogen-induced protein kinase | (RefSeq) probable serine/threonine-protein kinase PBL7 isoform X1 (A)	ko04626: Plant-pathogen interaction
PIK1	Ccam03G001490	3.22442	2.6941	2.8802	4.20002	8.2773	8.0116	8.766	4.5529	5.7554	6.2251	5.015	7.1763	7.115	16.6247	18.3998	17.1585	K18873 pathogen-induced protein kinase | (RefSeq) serine/threonine-protein kinase CDL1 (A)	ko04626: Plant-pathogen interaction
EDS1	Ccam02G002063	0.100212	0.107655	0.113411	0.428736	0.1492	0.052	0.0188	0.142	0.0358	0.0575	0.0204	0.0763	0.1527	0.1898	0.3931	0.4714	K18875 enhanced disease susceptibility 1 protein | (RefSeq) protein EDS1B (A)	ko04626: Plant-pathogen interaction
EDS1	Ccam07G001790	1.7944	2.15356	2.34945	3.91478	2.6477	2.336	2.4297	2.7339	3.6765	4.044	4.1359	3.8521	4.3115	14.5577	13.9285	13.7718	K18875 enhanced disease susceptibility 1 protein | (RefSeq) protein EDS1B-like (A)	ko04626: Plant-pathogen interaction
UPA20	Ccam01G003092	0.413756	0.235641	0.367068	0.856755	0.3963	0.1509	0.4711	0.2508	0.2529	0.0416	0.3541	0.1036	0.4356	0.7016	1.0569	0.6969	K18878 BHLH transcription factor Upa20 | (RefSeq) Upa20 transcription factor bHLH137-like (A)	ko04626: Plant-pathogen interaction
